# Supplementary material for: 2,5-Dibromo­indan-1-ol
Source: Acta Crystallogr Sect E Struct Rep Online. 2012 Aug 25;68(Pt 9):o2795–6. doi: 10.1107/S1600536812035829 (PMC3435824; doi:10.1107/S1600536812035829)
Supplement: Supplementary file 1 [file e-68-o2795-sup1.cif]

##############################################################################
#                                                                            #
# This CIF contains the data in a paper accepted for publication in          #
# Acta Crystallographica Section E. It conforms to the requirements of       #
# Notes for Authors for Acta Crystallographica Section E, and has been       #
# peer reviewed under the auspices of the IUCr Commission on Journals.       #
#                                                                            #
# Full details of the Crystallographic Information File format               #
# are given in the paper "The Crystallographic Information File (CIF):       #
# a New Standard Archive File for Crystallography" by S. R. Hall, F. H.      #
# Allen and I. D. Brown [Acta Cryst. (1991), A47, 655-685].                  #
#                                                                            #
# The current version of the core CIF dictionary is obtainable from          #
# ftp://ftp.iucr.org/pub/cif_core.dic.                                       #
#                                                                            #
# Software is freely available for graphical display of the structure(s)     #
# in this CIF. For information consult the CIF software page                 #
# http://www.iucr.org/resources/cif/software.                                #
#                                                                            #
# This file may be used for bona fide research purposes within the           #
# scientific community so long as proper attribution is given to the journal # 
# article from which it was obtained.                                        #
#                                                                            #
##############################################################################
data_global
_audit_creation_method     'PLATON <TABLE ACC> option'
_journal_date_recd_electronic     2012-08-10
_journal_date_accepted     2012-08-14
_journal_name_full     'Acta Crystallographica, Section E'
_journal_year     2012
_journal_volume     68
_journal_issue      9
_journal_page_first     o2795
_journal_page_last     o2796
_journal_paper_category     QO
_journal_paper_doi     10.1107/S1600536812035829
_journal_coeditor_code     PK2441
_publ_contact_author_name     'Dr  \'I. \,Celik'
_publ_contact_author_address
;
Department of Physics,
Faculty of Sciences,
Cumhuriyet University,
58140 Sivas,
Turkey
;
_publ_contact_author_email     icelik@cumhuriyet.edu.tr
_publ_contact_author_fax     '+90-346-219 11 86'
_publ_contact_author_phone     '+90-346-219 11 85 extra 1863'
_publ_section_title
;
2,5-Dibromoindan-1-ol
;
loop_
    _publ_author_name
    _publ_author_address
    '\'Ismail \,Celik'
;
Department of Physics,
Faculty of Sciences,
Cumhuriyet University,
58140 Sivas,
Turkey
;
    'Mehmet Akkurt'
;
Department of Physics,
Faculty of Sciences,
Erciyes University,
39039 Kayseri,
Turkey
;
    'Makbule Yilmaz'
;
Duzce University,
Faculty of Art and Science,
Department of Chemistry,
TR-81620 Duzce,
Turkey
;
    'Ahmet Tutar'
;
Sakarya University,
Faculty of Art and Science,
Department of Chemistry,
TR-54187 Adapazar\?i,
Turkey
;
    'Ramazan Erenler'
;
Gaziosmanpasa University,
Faculty of Art and Science,
Department of Chemistry,
TR-60240 Tokat,
Turkey
;
    'Santiago Garc\'ia-Granda'
;
Departamento Qu\'imica F\'isica y Anal\'itica,
Facultad de Qu\'imica,
Universidad Oviedo,
C/ Juli\'an Claver\'ia, 8,
33006 Oviedo (Asturias),
Spain
;
data_I
_chemical_name_systematic
;
2,5-Dibromoindan-1-ol
;
_chemical_name_common     ?
_chemical_formula_moiety     'C9 H8 Br2 O'
_chemical_formula_sum     'C9 H8 Br2 O'
_chemical_formula_structural     ?
_chemical_formula_iupac     'C9 H8 Br2 O'
_chemical_formula_weight     291.95
_chemical_melting_point     ?
_symmetry_cell_setting     monoclinic
_symmetry_space_group_name_H-M     'P 21/c'
_symmetry_space_group_name_Hall     '-P 2ybc'
loop_
    _symmetry_equiv_pos_site_id
    _symmetry_equiv_pos_as_xyz
    1 x,y,z
    2 -x,1/2+y,1/2-z
    3 -x,-y,-z
    4 x,1/2-y,1/2+z
_cell_length_a     9.5137(10)
_cell_length_b     4.8991(7)
_cell_length_c     20.249(3)
_cell_angle_alpha     90
_cell_angle_beta     94.165(10)
_cell_angle_gamma     90
_cell_volume     941.3(2)
_cell_formula_units_Z     4
_cell_measurement_reflns_used     378
_cell_measurement_theta_min     4.3749
_cell_measurement_theta_max     70.4294
_cell_measurement_temperature     299(3)
_cell_special_details
;
;
_exptl_crystal_description     'prism'
_exptl_crystal_colour     'colourless'
_exptl_crystal_size_max     0.170
_exptl_crystal_size_mid     0.010
_exptl_crystal_size_min     0.010
_exptl_crystal_size_rad     ?
_exptl_crystal_density_diffrn     2.060
_exptl_crystal_density_meas     ?
_exptl_crystal_density_method     'Not Measured'
_exptl_crystal_F_000     560
_exptl_absorpt_coefficient_mu     10.504
_exptl_absorpt_correction_type     refdelf
_exptl_absorpt_process_details
;
(XABS2; Parkin <i>et al.</i>, 1995)
;
_exptl_absorpt_correction_T_min     0.882
_exptl_absorpt_correction_T_max     0.900
_exptl_special_details
;
Absorption correction: XABS2 (Parkin et al., 1995);
Quadratic fit to sin(theta)/lambda - 18 parameters
;
_diffrn_ambient_temperature     299(3)
_diffrn_radiation_type     'Cu K\a'
_diffrn_radiation_wavelength     1.5418
_diffrn_radiation_source     'Enhance (Cu) X-ray Source'
_diffrn_radiation_monochromator     'graphite'
_diffrn_measurement_device_type     'Agilent Xcalibur Ruby Gemini'
_diffrn_measurement_method     '\w scans'
_diffrn_detector_area_resol_mean     10.2673
_diffrn_reflns_number     1777
_diffrn_reflns_av_R_equivalents     0.0000
_diffrn_reflns_av_sigmaI/netI     0.1625
_diffrn_reflns_theta_min     4.38
_diffrn_reflns_theta_max     70.56
_diffrn_reflns_theta_full     70.56
_diffrn_measured_fraction_theta_max     0.989
_diffrn_measured_fraction_theta_full     0.989
_diffrn_reflns_limit_h_min     -11
_diffrn_reflns_limit_h_max     11
_diffrn_reflns_limit_k_min     0
_diffrn_reflns_limit_k_max     5
_diffrn_reflns_limit_l_min     0
_diffrn_reflns_limit_l_max     24
_diffrn_reflns_reduction_process
;
;
_refine_special_details
;
Refinement on <i>F</i>^2^ for ALL reflections except those flagged by the user
for potential systematic errors. Weighted <i>R</i>-factors <i>wR</i> and all
goodnesses of fit <i>S</i> are based on <i>F</i>^2^, conventional
<i>R</i>-factors <i>R</i> are based on <i>F</i>, with <i>F</i> set to zero for
negative <i>F</i>^2^. The observed criterion of <i>F</i>^2^ > \s(<i>F</i>^2^)
is used only for calculating -<i>R</i>-factor-obs <i>etc</i>. and is not
relevant to the choice of reflections for refinement. <i>R</i>-factors based
on <i>F</i>^2^ are statistically about twice as large as those based on
<i>F</i>, and <i>R</i>-factors based on ALL data will be even larger.
;
_reflns_number_total     1777
_reflns_number_gt     733
_reflns_threshold_expression     I>2\s(I)
_refine_ls_structure_factor_coef     Fsqd
_refine_ls_matrix_type     full
_refine_ls_R_factor_all     0.1786
_refine_ls_R_factor_gt     0.0816
_refine_ls_wR_factor_gt     0.1619
_refine_ls_wR_factor_ref     0.2278
_refine_ls_goodness_of_fit_ref     0.998
_refine_ls_restrained_S_all     0.998
_refine_ls_number_reflns     1777
_refine_ls_number_parameters     79
_refine_ls_number_restraints     0
_refine_ls_number_constraints     ?
_refine_ls_hydrogen_treatment     constr
_refine_ls_weighting_scheme     calc
_refine_ls_weighting_details
                 'calc w=1/[\s^2^(Fo^2^)+(0.0341P)^2^] where P=(Fo^2^+2Fc^2^)/3'
_atom_sites_solution_hydrogens     geom
_atom_sites_solution_primary     direct
_atom_sites_solution_secondary     difmap
_refine_ls_shift/su_max     0.000
_refine_ls_shift/su_mean     0.000
_refine_diff_density_max     0.675
_refine_diff_density_min     -0.777
_refine_ls_extinction_method     'none'
_refine_ls_abs_structure_details     ?
_refine_ls_abs_structure_Flack     .
loop_
    _atom_type_symbol
    _atom_type_description
    _atom_type_scat_dispersion_real
    _atom_type_scat_dispersion_imag
    _atom_type_scat_source
    C C 0.0181 0.0091 ' International Tables Vol C Tables 4.2.6.8 and 6.1.1.4'
    H H 0.0000 0.0000 ' International Tables Vol C Tables 4.2.6.8 and 6.1.1.4'
    Br Br -0.6763 1.2805
                        ' International Tables Vol C Tables 4.2.6.8 and 6.1.1.4'
    O O 0.0492 0.0322 ' International Tables Vol C Tables 4.2.6.8 and 6.1.1.4'
_computing_data_collection     'CrysAlis PRO (Agilent, 2011)'
_computing_cell_refinement     'CrysAlis PRO (Agilent, 2011)'
_computing_data_reduction     'CrysAlis PRO (Agilent, 2011)'
_computing_structure_solution     'SIR97 (Altomare <i>et al.</i>, 1999)'
_computing_structure_refinement     'SHELXL97 (Sheldrick, 2008)'
_computing_molecular_graphics     'ORTEP-3 for Windows (Farrugia, 1999)'
_computing_publication_material
                                'WinGX (Farrugia, 1997) and PLATON (Spek, 2009)'
loop_
    _atom_site_type_symbol
    _atom_site_label
    _atom_site_fract_x
    _atom_site_fract_y
    _atom_site_fract_z
    _atom_site_U_iso_or_equiv
    _atom_site_thermal_displace_type
    _atom_site_calc_flag
    _atom_site_refinement_flags
    _atom_site_occupancy
    _atom_site_disorder_assembly
    _atom_site_disorder_group
    Br Br1 0.4208(2) 0.8732(4) 0.60524(11) 0.0799(7) Uani d . 1.000 . .
    Br Br2 1.11644(19) 0.3412(4) 0.60918(10) 0.0766(7) Uani d . 1.000 . .
    O O1 0.9808(12) 0.057(2) 0.7220(5) 0.069(4) Uani d . 1.000 . .
    C C1 0.7790(16) 0.247(3) 0.6578(8) 0.062(2) Uani d . 1.000 . .
    C C2 0.7029(16) 0.359(3) 0.7090(8) 0.062(2) Uani d . 1.000 . .
    C C3 0.5983(16) 0.544(3) 0.6919(8) 0.062(2) Uani d . 1.000 . .
    C C4 0.5687(16) 0.618(3) 0.6270(7) 0.062(2) Uani d . 1.000 . .
    C C5 0.6461(16) 0.517(3) 0.5754(8) 0.062(2) Uani d . 1.000 . .
    C C6 0.7444(16) 0.331(3) 0.5936(8) 0.062(2) Uani d . 1.000 . .
    C C7 0.8485(19) 0.172(3) 0.5499(7) 0.067(6) Uani d . 1.000 . .
    C C8 0.9613(18) 0.074(3) 0.5978(7) 0.063(6) Uani d . 1.000 . .
    C C9 0.8931(16) 0.040(3) 0.6617(7) 0.057(5) Uani d . 1.000 . .
    H H1 1.00390 -0.09700 0.73430 0.1030 Uiso c R 1.000 . .
    H H2 0.72330 0.30880 0.75290 0.0740 Uiso c R 1.000 . .
    H H3 0.54710 0.62080 0.72470 0.0740 Uiso c R 1.000 . .
    H H5 0.62990 0.57520 0.53190 0.0740 Uiso c R 1.000 . .
    H H7A 0.80100 0.02070 0.52700 0.0810 Uiso c R 1.000 . .
    H H7B 0.88630 0.29260 0.51750 0.0810 Uiso c R 1.000 . .
    H H8 0.99730 -0.10210 0.58330 0.0750 Uiso c R 1.000 . .
    H H9 0.84820 -0.14010 0.66060 0.0680 Uiso c R 1.000 . .
loop_
    _atom_site_aniso_label
    _atom_site_aniso_U_11
    _atom_site_aniso_U_22
    _atom_site_aniso_U_33
    _atom_site_aniso_U_12
    _atom_site_aniso_U_13
    _atom_site_aniso_U_23
    Br1 0.0591(11) 0.0778(13) 0.1011(14) 0.0087(10) -0.0058(10) 0.0030(11)
    Br2 0.0611(11) 0.0755(12) 0.0942(13) 0.0033(9) 0.0123(9) 0.0108(10)
    O1 0.081(8) 0.052(6) 0.072(7) 0.005(6) -0.002(6) 0.004(5)
    C1 0.052(4) 0.069(4) 0.064(4) -0.007(3) 0.001(3) -0.001(3)
    C2 0.052(4) 0.069(4) 0.064(4) -0.007(3) 0.001(3) -0.001(3)
    C3 0.052(4) 0.069(4) 0.064(4) -0.007(3) 0.001(3) -0.001(3)
    C4 0.052(4) 0.069(4) 0.064(4) -0.007(3) 0.001(3) -0.001(3)
    C5 0.052(4) 0.069(4) 0.064(4) -0.007(3) 0.001(3) -0.001(3)
    C6 0.052(4) 0.069(4) 0.064(4) -0.007(3) 0.001(3) -0.001(3)
    C7 0.089(12) 0.058(9) 0.056(8) 0.007(9) 0.013(8) -0.005(8)
    C8 0.083(12) 0.046(8) 0.058(9) 0.008(8) -0.005(8) 0.004(7)
    C9 0.059(9) 0.048(8) 0.061(9) -0.003(7) -0.008(8) 0.010(7)
_geom_special_details
;
Bond distances, angles <i>etc</i>. have been calculated using the rounded
fractional coordinates. All su's are estimated from the variances of the
(full) variance-covariance matrix. The cell e.s.d.'s are taken into account in
the estimation of distances, angles and torsion angles
;
loop_
    _geom_bond_atom_site_label_1
    _geom_bond_atom_site_label_2
    _geom_bond_site_symmetry_1
    _geom_bond_site_symmetry_2
    _geom_bond_distance
    _geom_bond_publ_flag
    Br1 C4 . . 1.910(15) no
    Br2 C8 . . 1.974(16) no
    O1 C9 . . 1.430(18) no
    O1 H1 . . 0.8200 no
    C1 C6 . . 1.38(2) no
    C1 C9 . . 1.48(2) no
    C1 C2 . . 1.42(2) no
    C2 C3 . . 1.37(2) no
    C3 C4 . . 1.37(2) no
    C4 C5 . . 1.41(2) no
    C5 C6 . . 1.34(2) no
    C6 C7 . . 1.58(2) no
    C7 C8 . . 1.47(2) no
    C8 C9 . . 1.50(2) no
    C2 H2 . . 0.9300 no
    C3 H3 . . 0.9300 no
    C5 H5 . . 0.9300 no
    C7 H7A . . 0.9700 no
    C7 H7B . . 0.9700 no
    C8 H8 . . 0.9800 no
    C9 H9 . . 0.9800 no
loop_
    _geom_angle_atom_site_label_1
    _geom_angle_atom_site_label_2
    _geom_angle_atom_site_label_3
    _geom_angle_site_symmetry_1
    _geom_angle_site_symmetry_2
    _geom_angle_site_symmetry_3
    _geom_angle
    _geom_angle_publ_flag
    C9 O1 H1 . . . 109.00 no
    C2 C1 C6 . . . 118.3(14) no
    C6 C1 C9 . . . 112.2(13) no
    C2 C1 C9 . . . 129.5(14) no
    C1 C2 C3 . . . 118.1(15) no
    C2 C3 C4 . . . 120.7(15) no
    Br1 C4 C5 . . . 118.3(11) no
    C3 C4 C5 . . . 122.3(14) no
    Br1 C4 C3 . . . 119.4(11) no
    C4 C5 C6 . . . 115.3(15) no
    C1 C6 C7 . . . 105.3(12) no
    C5 C6 C7 . . . 129.4(14) no
    C1 C6 C5 . . . 125.2(15) no
    C6 C7 C8 . . . 104.4(12) no
    Br2 C8 C9 . . . 109.9(10) no
    C7 C8 C9 . . . 105.3(13) no
    Br2 C8 C7 . . . 111.3(10) no
    O1 C9 C8 . . . 117.9(13) no
    C1 C9 C8 . . . 103.8(12) no
    O1 C9 C1 . . . 112.6(12) no
    C1 C2 H2 . . . 121.00 no
    C3 C2 H2 . . . 121.00 no
    C2 C3 H3 . . . 120.00 no
    C4 C3 H3 . . . 120.00 no
    C4 C5 H5 . . . 122.00 no
    C6 C5 H5 . . . 122.00 no
    C6 C7 H7A . . . 111.00 no
    C6 C7 H7B . . . 111.00 no
    C8 C7 H7A . . . 111.00 no
    C8 C7 H7B . . . 111.00 no
    H7A C7 H7B . . . 109.00 no
    Br2 C8 H8 . . . 110.00 no
    C7 C8 H8 . . . 110.00 no
    C9 C8 H8 . . . 110.00 no
    O1 C9 H9 . . . 107.00 no
    C1 C9 H9 . . . 107.00 no
    C8 C9 H9 . . . 107.00 no
loop_
    _geom_torsion_atom_site_label_1
    _geom_torsion_atom_site_label_2
    _geom_torsion_atom_site_label_3
    _geom_torsion_atom_site_label_4
    _geom_torsion_site_symmetry_1
    _geom_torsion_site_symmetry_2
    _geom_torsion_site_symmetry_3
    _geom_torsion_site_symmetry_4
    _geom_torsion
    _geom_torsion_publ_flag
    C6 C1 C2 C3 . . . . 0(2) no
    C9 C1 C2 C3 . . . . -178.1(15) no
    C2 C1 C6 C5 . . . . 2(2) no
    C2 C1 C6 C7 . . . . 179.4(13) no
    C9 C1 C6 C5 . . . . -179.5(15) no
    C9 C1 C6 C7 . . . . -1.9(17) no
    C2 C1 C9 O1 . . . . -33(2) no
    C2 C1 C9 C8 . . . . -162.1(15) no
    C6 C1 C9 O1 . . . . 148.1(13) no
    C6 C1 C9 C8 . . . . 19.4(17) no
    C1 C2 C3 C4 . . . . 0(2) no
    C2 C3 C4 Br1 . . . . 179.3(12) no
    C2 C3 C4 C5 . . . . -2(2) no
    Br1 C4 C5 C6 . . . . -177.5(11) no
    C3 C4 C5 C6 . . . . 4(2) no
    C4 C5 C6 C1 . . . . -4(2) no
    C4 C5 C6 C7 . . . . 179.1(14) no
    C1 C6 C7 C8 . . . . -16.7(16) no
    C5 C6 C7 C8 . . . . 160.8(16) no
    C6 C7 C8 Br2 . . . . -90.7(12) no
    C6 C7 C8 C9 . . . . 28.3(15) no
    Br2 C8 C9 O1 . . . . -34.8(16) no
    Br2 C8 C9 C1 . . . . 90.6(12) no
    C7 C8 C9 O1 . . . . -154.8(12) no
    C7 C8 C9 C1 . . . . -29.4(15) no
loop_
    _geom_hbond_atom_site_label_D
    _geom_hbond_atom_site_label_H
    _geom_hbond_atom_site_label_A
    _geom_hbond_site_symmetry_A
    _geom_hbond_distance_DH
    _geom_hbond_distance_HA
    _geom_hbond_distance_DA
    _geom_hbond_angle_DHA
    _geom_hbond_publ_flag
    O1 H1 O1 2_746 0.82 1.91 2.713(14) 165 yes
    C9 H9 Cg2 1_545 0.98 2.67 3.629(16) 166 yes
_iucr_refine_instructions_details
;
TITL D-8 in P2(1)/c
CELL  1.5418   9.5137   4.8991  20.2491   90.000   94.165   90.000
ZERR     4.00   0.0010   0.0007   0.0026    0.000    0.010    0.000
LATT   1
SYMM  - X, 1/2 + Y, 1/2 - Z
SFAC  C    H    O    BR
UNIT  36   32   4    8
MERG   2
OMIT    -4.00 180.00
EADP    C1 > C6
FMAP   2
PLAN   5
SIZE   0.01   0.01   0.17
ACTA
BOND
LIST   4
L.S.  13
WGHT    0.034100
FVAR       1.06209
C1    1    0.778963    0.246630    0.657777    11.00000    0.05159    0.06863 =
         0.06382   -0.00139    0.00078   -0.00687
C2    1    0.702875    0.359144    0.708954    11.00000    0.05159    0.06863 =
         0.06382   -0.00139    0.00078   -0.00687
AFIX  43
H2    2    0.723318    0.308759    0.752883    11.00000   -1.20000
AFIX   0
C3    1    0.598322    0.544273    0.691926    11.00000    0.05159    0.06863 =
         0.06382   -0.00139    0.00078   -0.00687
AFIX  43
H3    2    0.547064    0.620790    0.724670    11.00000   -1.20000
AFIX   0
C4    1    0.568673    0.617605    0.626991    11.00000    0.05159    0.06863 =
         0.06382   -0.00139    0.00078   -0.00687
C5    1    0.646114    0.516729    0.575445    11.00000    0.05159    0.06863 =
         0.06382   -0.00139    0.00078   -0.00687
AFIX  43
H5    2    0.629895    0.575189    0.531862    11.00000   -1.20000
AFIX   0
C6    1    0.744386    0.331360    0.593582    11.00000    0.05159    0.06863 =
         0.06382   -0.00139    0.00078   -0.00687
C7    1    0.848515    0.172244    0.549903    11.00000    0.08880    0.05836 =
         0.05581   -0.00505    0.01319    0.00693
AFIX  23
H7A   2    0.801002    0.020685    0.526963    11.00000   -1.20000
H7B   2    0.886251    0.292615    0.517517    11.00000   -1.20000
AFIX   0
C8    1    0.961318    0.073792    0.597814    11.00000    0.08276    0.04638 =
         0.05767    0.00392   -0.00488    0.00790
AFIX  13
H8    2    0.997300   -0.102098    0.583323    11.00000   -1.20000
AFIX   0
C9    1    0.893134    0.039995    0.661668    11.00000    0.05945    0.04777 =
         0.06110    0.01007   -0.00804   -0.00320
AFIX  13
H9    2    0.848202   -0.140108    0.660639    11.00000   -1.20000
AFIX   0
O1    3    0.980761    0.057029    0.722015    11.00000    0.08083    0.05246 =
         0.07248    0.00446   -0.00168    0.00526
AFIX  83
H1    2    1.003909   -0.097015    0.734347    11.00000   -1.50000
AFIX   0
BR1   4    0.420788    0.873240    0.605240    11.00000    0.05906    0.07776 =
         0.10113    0.00303   -0.00579    0.00874
BR2   4    1.116437    0.341225    0.609177    11.00000    0.06109    0.07548 =
         0.09416    0.01084    0.01228    0.00326
HKLF    4
REM  D-8 in P2(1)/c
REM R1 =  0.0816 for    733 Fo > 4sig(Fo)  and  0.1786 for all   1777 data
REM     79 parameters refined using      0 restraints
END
WGHT      0.0341      0.0000
REM Highest difference peak  0.675,  deepest hole -0.777,  1-sigma level  0.149
Q1    1   1.1977  0.4346  0.6614  11.00000  0.05    0.68
Q2    1   0.4828  0.8081  0.6555  11.00000  0.05    0.61
Q3    1   1.1014  0.0169  0.6050  11.00000  0.05    0.60
Q4    1   0.2971  0.8971  0.5679  11.00000  0.05    0.58
Q5    1   1.0530  0.2895  0.5618  11.00000  0.05    0.55
;
