# Supplementary material for: 2,5-Dibromo­indan-1-ol
Source: Acta Crystallogr Sect E Struct Rep Online. 2012 Aug 25;68(Pt 9):o2795–6. doi: 10.1107/S1600536812035829 (PMC3435824; doi:10.1107/S1600536812035829)
Supplement: Supplementary file 2 [file e-68-o2795-Isup2.hkl]

# 
# h,k,l, Fc-squared, Fo-squared, sigma(Fo-squared) and status flag 
# 
data_I
_shelx_title ' D-8 in P2(1)/c' 
_shelx_refln_list_code          4 
_shelx_F_calc_maximum      240.53 
_exptl_crystal_F_000       560.00 
_reflns_d_resolution_high  0.8175 
 
loop_ 
 _symmetry_equiv_pos_as_xyz 
 'x, y, z' 
 '-x, y+1/2, -z+1/2' 
 '-x, -y, -z' 
 'x, -y-1/2, z-1/2' 
 
_cell_length_a     9.5137 
_cell_length_b     4.8991 
_cell_length_c    20.2491 
_cell_angle_alpha  90.000 
_cell_angle_beta   94.165 
_cell_angle_gamma  90.000 
 
_shelx_F_squared_multiplier     1.000 
 
loop_ 
 _refln_index_h 
 _refln_index_k 
 _refln_index_l 
 _refln_F_squared_calc 
 _refln_F_squared_meas 
 _refln_F_squared_sigma 
 _refln_observed_status 
   1   0   0      256.78      190.21     96.55 o 
   2   0   0     6748.22     8050.14    603.24 o 
   3   0   0     1368.29     1842.82    349.62 o 
   4   0   0    12579.94    12337.55   1036.22 o 
   5   0   0      167.12      148.80    138.49 o 
   6   0   0     6368.87     6650.93    496.35 o 
   7   0   0     4832.13     4480.91    401.89 o 
   8   0   0      148.01      113.74    136.81 o 
   9   0   0     1091.69     1187.23    247.37 o 
  10   0   0      205.22      148.13    112.02 o 
  11   0   0      161.44      201.84    222.92 o 
   1   1   0     1144.88     1144.10    182.72 o 
   2   1   0    13563.80    13854.00    685.47 o 
   3   1   0      815.21      767.30    163.40 o 
   4   1   0     2593.76     1831.84    571.68 o 
   5   1   0     3618.91     3481.29    569.37 o 
   6   1   0     1391.43     1109.49    328.97 o 
   7   1   0      366.24      411.18    116.49 o 
   8   1   0      900.34     1045.34    189.09 o 
   9   1   0      345.60      324.63     85.27 o 
  10   1   0        0.51      -30.84     83.83 o 
  11   1   0      184.16      111.94     50.36 o 
   0   2   0       64.87      351.76    241.95 o 
   1   2   0      263.51      181.96    133.10 o 
   2   2   0     1211.34     1361.95    295.45 o 
   3   2   0     1605.18     1814.82    490.34 o 
   4   2   0      192.51      263.18    112.48 o 
   5   2   0      426.94      340.03     71.40 o 
   6   2   0      134.16      138.51     79.70 o 
   7   2   0       13.66       63.55     46.66 o 
   8   2   0       79.61       62.68     39.90 o 
   9   2   0       26.60       67.55     55.70 o 
  10   2   0       14.77      -13.27     30.93 o 
   1   3   0       25.57      137.45    107.37 o 
   2   3   0      405.99      404.81     76.01 o 
   3   3   0      787.25      680.63    173.23 o 
   4   3   0       58.99       64.02     63.38 o 
   5   3   0      435.55      393.94     96.97 o 
   6   3   0        6.59       61.31     55.86 o 
   7   3   0       28.68       50.25     51.06 o 
   8   3   0       97.84      124.98     43.55 o 
   9   3   0       58.35       86.27     42.11 o 
  10   3   0       20.62      159.22     81.63 o 
   0   4   0     2349.61     2571.67    287.13 o 
   1   4   0      164.37      114.20     64.42 o 
   2   4   0      309.03      284.45     67.62 o 
   3   4   0      144.83      190.07     64.19 o 
   4   4   0      384.76      437.73    178.71 o 
   5   4   0        6.28      171.44    113.33 o 
   6   4   0      323.10      369.48    117.90 o 
   7   4   0      518.55      680.58    105.89 o 
   8   4   0       11.83       -5.95     86.63 o 
   1   5   0        8.10       13.08     31.18 o 
   2   5   0      761.43      713.36    156.13 o 
   3   5   0       17.77        1.20     39.87 o 
   4   5   0      110.47       28.77     71.04 o 
   5   5   0       22.31      -13.82     33.61 o 
   6   5   0       33.79      116.71     54.45 o 
 -11   1   1      192.56       54.20     64.02 o 
 -10   1   1        0.51      -22.46     68.19 o 
  -9   1   1      496.09      733.18    154.65 o 
  -8   1   1       86.15       40.02     55.45 o 
  -7   1   1      345.89      163.71     63.03 o 
  -6   1   1       74.79      -52.35     81.91 o 
  -5   1   1     5473.70     4270.32    643.54 o 
  -4   1   1      764.18      752.08    206.25 o 
  -3   1   1      112.65      142.60     48.13 o 
  -2   1   1     7740.97     7670.69    520.31 o 
  -1   1   1      291.77      228.36     87.16 o 
   0   1   1      137.36      166.59     89.91 o 
   1   1   1     2233.54     2013.16    174.61 o 
   2   1   1    31673.47    31029.63    898.27 o 
   3   1   1        0.52       38.79     53.58 o 
   4   1   1     5339.37     5149.76    811.59 o 
   5   1   1      456.34      412.27    162.19 o 
   6   1   1      643.86      217.05    194.98 o 
   7   1   1      195.20      319.53     93.81 o 
   8   1   1     1604.19     1929.12    245.38 o 
   9   1   1      131.63      185.16     75.29 o 
  10   1   1        0.20       50.30     56.63 o 
  11   1   1       31.69       29.65     26.93 o 
 -10   2   1      211.97      374.64    161.31 o 
  -9   2   1      427.31      548.33    129.03 o 
  -8   2   1       43.46       39.43     96.90 o 
  -7   2   1     2535.84     2585.21    267.58 o 
  -6   2   1        1.30      -60.50     52.27 o 
  -5   2   1      353.44      314.20     82.76 o 
  -4   2   1        5.84      120.26     64.11 o 
  -3   2   1    19667.04    20165.90   1268.33 o 
  -2   2   1      120.57       57.39     87.16 o 
  -1   2   1     8651.42     8332.67    827.03 o 
   0   2   1     6011.00     6751.14    761.56 o 
   1   2   1     3347.59     3394.67    568.87 o 
   2   2   1       15.67       37.25    122.30 o 
   3   2   1     7781.89     8070.50    737.30 o 
   4   2   1     6765.22     6536.11    860.48 o 
   5   2   1       85.23      -23.28     69.39 o 
   6   2   1     3551.75     3856.30    270.62 o 
   7   2   1        0.03      110.88     41.41 o 
   8   2   1      136.89      188.73     63.72 o 
   9   2   1        2.02      -11.86     44.13 o 
  10   2   1      697.68      573.01    117.22 o 
 -10   3   1        4.47      -25.37     37.07 o 
  -9   3   1      328.96      460.60    105.50 o 
  -8   3   1       22.78       56.38     39.05 o 
  -7   3   1      123.10      186.70     66.72 o 
  -6   3   1       81.08       13.33     68.19 o 
  -5   3   1     4648.14     5010.20    380.82 o 
  -4   3   1       17.19       90.68     53.78 o 
  -3   3   1      174.88       81.98     62.36 o 
  -2   3   1     1249.61     1176.48    147.66 o 
  -1   3   1     3606.32     3658.45    675.99 o 
   0   3   1      136.49      468.42    328.84 o 
   1   3   1     2825.02     3187.22    533.12 o 
   2   3   1     2900.68     2995.12    276.12 o 
   3   3   1      549.37      523.17    101.07 o 
   4   3   1      473.75      404.42    104.07 o 
   5   3   1      233.54      188.18     66.73 o 
   6   3   1      135.81      167.71     68.06 o 
   7   3   1       25.85      -55.55     68.32 o 
   8   3   1      789.38      999.78    206.38 o 
   9   3   1        0.53      -41.80     22.67 o 
  10   3   1        1.96        9.20     42.70 o 
  -8   4   1       75.32      164.67    126.22 o 
  -7   4   1      131.66       54.09     97.04 o 
  -6   4   1       11.87      -13.77     62.73 o 
  -5   4   1       41.00      178.41    130.04 o 
  -4   4   1       78.14      256.67    143.89 o 
  -3   4   1       82.17       87.35     64.14 o 
  -2   4   1       87.53      171.34     47.91 o 
  -1   4   1       56.94      197.22     66.10 o 
   0   4   1      954.26     1077.06    133.43 o 
   1   4   1      580.82      678.77    120.39 o 
   2   4   1      556.72      612.48    111.55 o 
   3   4   1      161.86      220.77     60.49 o 
   4   4   1      100.48      192.42    113.84 o 
   5   4   1      232.23      380.31    115.96 o 
   6   4   1      196.99      214.07     66.15 o 
   7   4   1       11.79       35.48     39.67 o 
   8   4   1       26.51       55.59     19.59 o 
  -6   5   1       71.50       72.55     56.50 o 
  -5   5   1       16.59       -2.46     76.13 o 
  -4   5   1       50.08       21.09     53.54 o 
  -3   5   1       71.63       85.26     63.06 o 
  -2   5   1        9.71       40.04     56.93 o 
  -1   5   1        0.50       18.34     43.71 o 
   0   5   1      130.11       47.20     59.13 o 
   1   5   1       55.83        5.10     33.86 o 
   2   5   1       45.80      -15.71     65.74 o 
   3   5   1       46.35       94.91     67.45 o 
   4   5   1        8.64       29.96     41.66 o 
   5   5   1        0.41        4.56     21.21 o 
   6   5   1        0.10       59.02     64.46 o 
 -11   0   2       11.53       82.72     79.71 o 
 -10   0   2      542.36      776.50    199.22 o 
  -9   0   2      171.48      186.69    112.44 o 
  -8   0   2      103.85      150.82    101.10 o 
  -7   0   2     1936.49     1854.32    228.73 o 
  -6   0   2     6096.45     6615.23    858.60 o 
  -5   0   2      157.92      -28.71    198.50 o 
  -4   0   2     9786.57    10750.80    957.09 o 
  -3   0   2    12776.90    14328.28    943.86 o 
  -2   0   2      341.75      366.93    121.11 o 
  -1   0   2      209.74      184.72     48.14 o 
   0   0   2      441.08      419.41     53.44 o 
   1   0   2     1865.06     1943.09    321.05 o 
   2   0   2      521.12      533.25    203.60 o 
   3   0   2    35160.07    32439.26   1462.18 o 
   4   0   2      166.41       41.22    118.59 o 
   5   0   2       11.43      138.45    133.68 o 
   6   0   2     2331.69     2139.06    347.53 o 
   7   0   2     2740.40     2773.30    307.70 o 
   8   0   2       73.93       59.08     64.05 o 
   9   0   2      580.75      338.64    128.17 o 
  10   0   2      992.64     1013.72    247.85 o 
  11   0   2       10.16      400.26    194.96 o 
 -11   1   2        6.24      -11.59     33.26 o 
 -10   1   2        8.22      -55.30    106.43 o 
  -9   1   2      173.45       95.21    139.66 o 
  -8   1   2     2451.85     2697.30    270.67 o 
  -7   1   2      193.87       83.30     93.34 o 
  -6   1   2      665.40      507.90    170.78 o 
  -5   1   2     5992.39     5328.83    571.41 o 
  -4   1   2     2456.29     2191.59    338.94 o 
  -3   1   2      733.20      685.66    145.93 o 
  -2   1   2     6530.55     7361.97    471.29 o 
  -1   1   2    26469.26    29646.51    904.08 o 
   0   1   2     3219.25     3118.95    286.69 o 
   1   1   2    29887.27    29357.25    852.82 o 
   2   1   2     1628.23     1673.50    164.24 o 
   3   1   2     2973.28     2351.70    333.31 o 
   4   1   2       46.53       59.61    113.51 o 
   5   1   2     7961.36     6468.91    844.54 o 
   6   1   2      242.44      112.88     63.91 o 
   7   1   2      325.44      280.39    144.01 o 
   8   1   2      993.20     1105.35    200.84 o 
   9   1   2      300.25      301.05    101.99 o 
  10   1   2        6.57       41.37     57.72 o 
  11   1   2       87.30       59.84     54.87 o 
 -10   2   2       47.06       70.61    100.30 o 
  -9   2   2        0.71       64.69     56.24 o 
  -8   2   2       11.51        7.43     67.30 o 
  -7   2   2       56.46       19.60     57.58 o 
  -6   2   2      156.16      141.99     67.56 o 
  -5   2   2      254.57      324.99     96.16 o 
  -4   2   2       99.72       57.90     49.96 o 
  -3   2   2     2463.86     2264.05    370.10 o 
  -2   2   2     1467.45     1249.97    307.79 o 
  -1   2   2     1961.22     1812.72    393.36 o 
   0   2   2      549.63      641.88    213.70 o 
   1   2   2        6.09       58.65     90.71 o 
   2   2   2        2.52      127.59    134.26 o 
   3   2   2     2867.70     2950.25    437.61 o 
   4   2   2      604.25      510.33    250.02 o 
   5   2   2      257.30      195.01     83.68 o 
   6   2   2       29.59       63.55     53.37 o 
   7   2   2      470.90      406.79    101.70 o 
   8   2   2       34.74        6.84     72.41 o 
   9   2   2        0.01       17.59     51.29 o 
  10   2   2        0.18      -45.29     23.88 o 
 -10   3   2        2.31      -35.36    141.98 o 
  -9   3   2       45.43       -6.15     50.62 o 
  -8   3   2      183.37      287.00     83.54 o 
  -7   3   2      167.82      207.59     81.69 o 
  -6   3   2      494.61      599.10    103.71 o 
  -5   3   2      423.81      519.29    131.78 o 
  -4   3   2       66.45      174.57    110.76 o 
  -3   3   2      131.10       88.17     58.12 o 
  -2   3   2      376.42      295.88     67.95 o 
  -1   3   2     2933.66     3388.40    648.61 o 
   0   3   2      729.59     1114.85    297.90 o 
   1   3   2     2454.13     2537.12    304.49 o 
   2   3   2        0.60      -23.49     50.57 o 
   3   3   2        2.77      -41.31     51.29 o 
   4   3   2      286.13      208.01     81.17 o 
   5   3   2     1019.84     1222.35    157.17 o 
   6   3   2      437.55      422.65    102.70 o 
   7   3   2       73.82      157.95     61.86 o 
   8   3   2      119.17      203.34     79.81 o 
   9   3   2        0.17       14.95     45.78 o 
  -8   4   2        2.49       29.04     64.15 o 
  -7   4   2      105.66      151.29    105.86 o 
  -6   4   2      210.16      291.90    105.30 o 
  -5   4   2       31.10       37.52     49.78 o 
  -4   4   2      376.54      491.67    174.17 o 
  -3   4   2      939.05      937.06    152.91 o 
  -2   4   2       14.67       69.44     52.19 o 
  -1   4   2      702.31      675.36     90.86 o 
   0   4   2      120.02       53.19     32.00 o 
   1   4   2      745.26      899.58    148.67 o 
   2   4   2       52.70       54.54    105.05 o 
   3   4   2     1675.16     2017.88    224.04 o 
   4   4   2      137.03       81.74     57.79 o 
   5   4   2       10.55       -1.01     51.17 o 
   6   4   2        4.76      131.40     46.74 o 
   7   4   2      261.96      280.27     74.62 o 
   8   4   2        1.20      -34.23     28.94 o 
  -6   5   2       38.56       83.44     65.40 o 
  -5   5   2      154.11        5.51     64.85 o 
  -4   5   2       97.63       80.88     50.78 o 
  -3   5   2       29.10       87.45     67.76 o 
  -2   5   2       62.34      131.36     53.99 o 
  -1   5   2      211.49      160.31     56.14 o 
   0   5   2        1.15       34.60     64.99 o 
   1   5   2      155.11      266.15     82.61 o 
   2   5   2       40.75       51.95     44.84 o 
   3   5   2       55.78       39.56     74.82 o 
   4   5   2       20.89       62.54     56.69 o 
   5   5   2      230.69       98.89     50.97 o 
   6   5   2        4.47       65.38     42.96 o 
 -11   1   3      212.85      144.76     50.54 o 
 -10   1   3       28.74      -16.61     87.98 o 
  -9   1   3      155.24      113.00     59.94 o 
  -8   1   3      565.67      531.42    120.41 o 
  -7   1   3       87.19      147.42     60.23 o 
  -6   1   3      642.10      481.59     94.20 o 
  -5   1   3      392.31      413.89    188.60 o 
  -4   1   3     3971.00     3823.22    442.38 o 
  -3   1   3       13.52        5.31     49.64 o 
  -2   1   3    21528.50    22016.38    527.32 o 
  -1   1   3        7.55       44.13     28.49 o 
   0   1   3        3.81       39.93     55.22 o 
   1   1   3        6.72      -46.77     51.05 o 
   2   1   3     7783.46     6766.68    468.19 o 
   3   1   3     1520.16     1713.41    368.43 o 
   4   1   3     1356.64      655.40    368.02 o 
   5   1   3     3416.86     3318.81    620.88 o 
   6   1   3      202.40      143.20     74.49 o 
   7   1   3       87.05       22.34     61.13 o 
   8   1   3       43.49      209.80     84.24 o 
   9   1   3      144.20      148.30     72.73 o 
  10   1   3       14.59       27.26     43.62 o 
  11   1   3      167.69       21.87     96.28 o 
 -10   2   3      442.37      488.21    156.22 o 
  -9   2   3      170.81      162.20     71.98 o 
  -8   2   3      143.99       71.31     75.94 o 
  -7   2   3      250.02      265.41    207.99 o 
  -6   2   3     3968.32     3924.72    268.78 o 
  -5   2   3      137.55       80.95     91.07 o 
  -4   2   3     5809.49     5562.08    496.74 o 
  -3   2   3     1220.08     1069.88    286.01 o 
  -2   2   3     2265.34     2289.24    410.20 o 
  -1   2   3      529.89      357.86    151.47 o 
   0   2   3    15208.43    16216.97    963.89 o 
   1   2   3     2040.54     1917.90    277.18 o 
   2   2   3     1460.96     1246.26    323.87 o 
   3   2   3     9558.78     9227.70    807.86 o 
   4   2   3     1030.67      822.06    315.57 o 
   5   2   3        2.32      147.84     82.83 o 
   6   2   3     1037.15     1051.47    149.42 o 
   7   2   3     2748.87     2624.82    296.47 o 
   8   2   3       14.37       49.21     33.89 o 
   9   2   3      502.20      493.43    104.40 o 
  10   2   3       20.79       48.79     28.65 o 
 -10   3   3        0.95       98.97    113.16 o 
  -9   3   3       26.48      -67.19     50.75 o 
  -8   3   3      612.68      857.47    185.21 o 
  -7   3   3       58.71      222.17    100.36 o 
  -6   3   3      630.69      675.32    102.24 o 
  -5   3   3       57.86       83.47    117.94 o 
  -4   3   3     2036.97     2271.95    259.66 o 
  -3   3   3      270.08      195.71     75.54 o 
  -2   3   3     5149.92     5417.05    315.25 o 
  -1   3   3      306.71      273.63    106.89 o 
   0   3   3      517.02      297.04    145.91 o 
   1   3   3     2625.03     2437.91    274.74 o 
   2   3   3     3849.19     3862.86    302.99 o 
   3   3   3       55.88       68.34     43.03 o 
   4   3   3      520.48      451.24    121.78 o 
   5   3   3     3389.40     3889.90    288.21 o 
   6   3   3      229.90      217.24     86.19 o 
   7   3   3        8.84       -0.76     33.17 o 
   8   3   3       46.45       90.96     38.78 o 
   9   3   3      337.25      319.67     84.88 o 
  -8   4   3       19.15      110.82     77.64 o 
  -7   4   3       12.04       32.83    124.07 o 
  -6   4   3      119.93      114.74     75.04 o 
  -5   4   3      233.63      173.44     75.43 o 
  -4   4   3      219.79      330.42    144.54 o 
  -3   4   3       32.55       59.39     59.42 o 
  -2   4   3       19.19      -21.24     51.96 o 
  -1   4   3      120.50      151.19     35.23 o 
   0   4   3      361.82      266.06     64.15 o 
   1   4   3      121.84       94.43     68.83 o 
   2   4   3       33.24       93.86     57.25 o 
   3   4   3       51.21      -20.29     36.38 o 
   4   4   3      264.17      276.67     88.69 o 
   5   4   3       31.56       84.66     37.33 o 
   6   4   3       30.62       51.43     70.18 o 
   7   4   3        4.13       -1.61     27.15 o 
   8   4   3       91.41       76.10     40.67 o 
  -6   5   3       14.30      -24.52     43.79 o 
  -5   5   3        1.52       96.63     59.40 o 
  -4   5   3       46.09      135.71     51.22 o 
  -3   5   3      132.99      114.11     53.42 o 
  -2   5   3       12.72       19.94     42.11 o 
  -1   5   3       34.41       76.20     50.41 o 
   0   5   3       19.01       24.69     29.10 o 
   1   5   3       14.43       21.02     59.47 o 
   2   5   3        0.54      -22.79     72.85 o 
   3   5   3      103.66       38.02     57.46 o 
   4   5   3       74.51       40.23     49.49 o 
   5   5   3       22.05       59.03     36.64 o 
 -11   0   4      273.84      283.12    166.93 o 
 -10   0   4       67.92      198.33    199.09 o 
  -9   0   4     2283.39     2703.43    565.95 o 
  -8   0   4        7.05      164.42    252.63 o 
  -7   0   4     4817.78     5427.64    386.32 o 
  -6   0   4     2457.26     2386.23    331.57 o 
  -5   0   4      682.22      595.38    237.93 o 
  -4   0   4     5585.32     6209.18    669.45 o 
  -3   0   4    23807.85    27068.38   1209.72 o 
  -2   0   4     3418.67     3990.43    356.34 o 
  -1   0   4     6796.69     7102.44    271.46 o 
   0   0   4    57852.89    60963.46   1577.46 o 
   1   0   4     1304.99     1288.27    290.27 o 
   2   0   4     1963.87     1378.27    218.08 o 
   3   0   4      100.31      100.74     83.06 o 
   4   0   4    16242.41     9579.46   2520.20 o 
   5   0   4      290.19      322.12    234.00 o 
   6   0   4     9990.40     9661.37    533.37 o 
   7   0   4      361.83      339.67    104.18 o 
   8   0   4      174.11      131.71     45.42 o 
   9   0   4       94.88      213.17     82.39 o 
  10   0   4      577.52      825.73    365.50 o 
  11   0   4       18.27      -75.39     95.77 o 
 -11   1   4      246.94      209.85     64.47 o 
 -10   1   4        0.10       35.56     82.08 o 
  -9   1   4      326.88      481.87    181.89 o 
  -8   1   4        5.94      -66.28     60.67 o 
  -7   1   4      295.82      287.55     61.46 o 
  -6   1   4     1031.62     1288.00    201.49 o 
  -5   1   4     6780.85     7428.58    759.02 o 
  -4   1   4      832.74      595.59    198.49 o 
  -3   1   4      100.50       32.85     33.10 o 
  -2   1   4    11155.90    11210.00    391.69 o 
  -1   1   4     5880.70     5878.59    296.47 o 
   0   1   4        3.96       79.78    108.14 o 
   1   1   4     1632.40     1298.03    208.77 o 
   2   1   4    14388.64    12546.49    918.08 o 
   3   1   4     1465.80     1488.14    379.56 o 
   4   1   4     4867.10     4310.87    701.90 o 
   5   1   4      246.69      364.64    244.79 o 
   6   1   4     2129.88     2136.05    192.25 o 
   7   1   4       35.46       13.85     70.10 o 
   8   1   4     1259.19     1162.75    207.77 o 
   9   1   4      189.05      232.95     65.11 o 
  10   1   4        3.78       87.61     71.64 o 
  11   1   4       85.08      254.00    207.10 o 
 -10   2   4        7.77      -65.49     63.21 o 
  -9   2   4       21.75      -70.90     80.78 o 
  -8   2   4      310.57      429.38    170.82 o 
  -7   2   4       21.12       26.04     50.81 o 
  -6   2   4       50.48        0.75     73.52 o 
  -5   2   4        6.58      -17.45     93.36 o 
  -4   2   4      193.08      173.14    221.07 o 
  -3   2   4       51.06       45.53     43.33 o 
  -2   2   4        6.35      110.92     80.38 o 
  -1   2   4      141.92       60.38     63.46 o 
   0   2   4     1016.79     1025.18    260.13 o 
   1   2   4      973.95      962.91    219.59 o 
   2   2   4        0.44      -80.62    100.69 o 
   3   2   4      106.76      218.61     94.35 o 
   4   2   4        7.53      212.99    199.83 o 
   5   2   4       70.25       76.77     39.53 o 
   6   2   4       21.56       90.10     47.78 o 
   7   2   4        0.91      -25.42     87.75 o 
   8   2   4       10.68       24.94     38.44 o 
   9   2   4       31.87       -6.57     34.71 o 
  10   2   4       31.39      -46.71     39.85 o 
 -10   3   4        5.25       36.16     44.83 o 
  -9   3   4       17.53       65.11     73.15 o 
  -8   3   4       12.69        4.08     56.91 o 
  -7   3   4       52.04       -5.38    109.14 o 
  -6   3   4       24.23       61.60     81.34 o 
  -5   3   4      190.21      210.80     61.59 o 
  -4   3   4      382.61      184.44     85.66 o 
  -3   3   4      625.03      552.39    125.34 o 
  -2   3   4      156.37      163.08     60.78 o 
  -1   3   4       14.47      -16.35     33.56 o 
   0   3   4      258.46      264.36    101.56 o 
   1   3   4      117.16       75.47    111.18 o 
   2   3   4     1169.34     1106.61    123.90 o 
   3   3   4      399.35      478.30     94.62 o 
   4   3   4      110.59      121.17     66.09 o 
   5   3   4      142.07       72.31     51.72 o 
   6   3   4        5.01      -33.89     42.88 o 
   7   3   4       76.94      125.94     74.26 o 
   8   3   4       86.57       87.21     50.64 o 
   9   3   4      103.03      119.73     38.29 o 
  -8   4   4        5.03      110.90    157.80 o 
  -7   4   4      309.43      390.51    163.73 o 
  -6   4   4       99.88       44.35     63.24 o 
  -5   4   4       16.20       48.72     61.32 o 
  -4   4   4      218.00      237.79     49.38 o 
  -3   4   4      589.06      576.54    115.92 o 
  -2   4   4      759.53      942.66    151.80 o 
  -1   4   4      296.82      265.85     61.44 o 
   0   4   4     1575.81     1592.13    160.04 o 
   1   4   4        1.76       21.85     43.13 o 
   2   4   4       57.40      102.75     93.16 o 
   3   4   4       13.66       -8.60     29.86 o 
   4   4   4      550.18      679.97    139.96 o 
   5   4   4       35.78       39.60     72.40 o 
   6   4   4      478.08      468.34    130.72 o 
   7   4   4      204.11      231.30     78.50 o 
   8   4   4        1.04       46.63     30.38 o 
  -6   5   4       27.48      -53.82     53.64 o 
  -5   5   4      147.01       90.24     59.77 o 
  -4   5   4       24.83       32.35     93.56 o 
  -3   5   4        2.98       36.55     37.67 o 
  -2   5   4      291.90      262.38     56.28 o 
  -1   5   4      323.00      394.40     92.43 o 
   0   5   4       16.94      170.95     74.78 o 
   1   5   4       29.61       39.54     72.80 o 
   2   5   4      478.97      400.14    163.89 o 
   3   5   4       48.10       93.80     64.29 o 
   4   5   4       69.58       75.03     55.87 o 
   5   5   4        0.93       11.57     22.41 o 
 -11   1   5       94.29       85.67     59.43 o 
 -10   1   5        5.70      -17.16     83.27 o 
  -9   1   5      276.08      436.11    168.25 o 
  -8   1   5      394.95      656.46    281.31 o 
  -7   1   5      653.27      440.09    153.55 o 
  -6   1   5      240.31      243.24     92.98 o 
  -5   1   5     5192.68     5022.29    744.66 o 
  -4   1   5       59.58       -5.10    105.70 o 
  -3   1   5      400.21      376.88    139.98 o 
  -2   1   5       28.46       28.64     36.45 o 
  -1   1   5    13825.97    13860.74    586.47 o 
   0   1   5       62.05       67.13     67.47 o 
   1   1   5     7464.86     6452.92    471.50 o 
   2   1   5     2698.37     2431.84    329.67 o 
   3   1   5      284.84      234.89    161.98 o 
   4   1   5      949.26      566.42    188.93 o 
   5   1   5     1102.75      954.44    167.50 o 
   6   1   5     1411.68     1373.88    141.66 o 
   7   1   5       96.79      107.98     55.24 o 
   8   1   5     1647.23     1567.74    192.36 o 
   9   1   5       29.52       98.91     43.10 o 
  10   1   5        1.07      -21.03     44.86 o 
 -10   2   5      428.64      354.19    120.08 o 
  -9   2   5      267.70      387.50    160.90 o 
  -8   2   5        2.41      -18.07     74.65 o 
  -7   2   5     1090.04      819.42    258.69 o 
  -6   2   5     1604.09     1401.55    301.70 o 
  -5   2   5       32.65       43.14     40.93 o 
  -4   2   5      151.61      144.62    122.91 o 
  -3   2   5    13001.76    13645.32    865.82 o 
  -2   2   5       51.06      154.97    108.87 o 
  -1   2   5     3212.91     3057.21    396.14 o 
   0   2   5      971.18      860.93    225.95 o 
   1   2   5     7950.15     7890.04    676.09 o 
   2   2   5       41.33       34.26     78.09 o 
   3   2   5     8154.98     8229.30    976.05 o 
   4   2   5     2453.89     2367.07    264.55 o 
   5   2   5       66.59       99.14     58.21 o 
   6   2   5     1249.75     1286.03    173.75 o 
   7   2   5      283.06      206.00     56.97 o 
   8   2   5      238.27      214.07     62.78 o 
   9   2   5      155.81       93.11     49.67 o 
  10   2   5      441.48      316.48    105.50 o 
  -9   3   5      118.56      266.80    109.39 o 
  -8   3   5      374.10      344.60    123.04 o 
  -7   3   5       47.63       77.93     97.60 o 
  -6   3   5        5.33       11.08     45.22 o 
  -5   3   5     1475.02     1499.20    198.52 o 
  -4   3   5      162.68      106.98     85.35 o 
  -3   3   5      915.82     1009.09    170.63 o 
  -2   3   5        0.14       44.50     48.55 o 
  -1   3   5     2969.27     3030.16    265.52 o 
   0   3   5       87.62      104.49     62.17 o 
   1   3   5     2871.41     3013.55    233.30 o 
   2   3   5      547.81      632.67     98.10 o 
   3   3   5      521.07      520.18     83.90 o 
   4   3   5      558.62      592.33    104.61 o 
   5   3   5     1344.19     1236.86    198.98 o 
   6   3   5       48.60      169.97     62.85 o 
   7   3   5       11.57       17.24     31.34 o 
   8   3   5      365.05      365.76     93.47 o 
   9   3   5       33.76       40.14     56.70 o 
  -8   4   5        7.96      -50.06    115.84 o 
  -7   4   5      162.92      328.15    150.08 o 
  -6   4   5       52.74      -29.19     33.38 o 
  -5   4   5       15.54      134.80     58.37 o 
  -4   4   5      151.60      212.27     85.97 o 
  -3   4   5      705.86      783.70    143.06 o 
  -2   4   5      287.30      385.86    118.64 o 
  -1   4   5       90.38      132.04     52.88 o 
   0   4   5       23.46       -8.72     32.77 o 
   1   4   5      282.56      124.32    124.43 o 
   2   4   5      164.70      160.83     50.51 o 
   3   4   5       84.17      126.74     63.14 o 
   4   4   5       47.47       17.98     43.05 o 
   5   4   5      185.91      320.65     83.07 o 
   6   4   5      106.16      100.73     44.51 o 
   7   4   5       79.48      133.92     62.33 o 
   8   4   5        1.70       -0.67     26.07 o 
  -6   5   5       18.56      -58.45    166.89 o 
  -5   5   5        5.33       80.04     54.10 o 
  -4   5   5       17.69        5.27     37.04 o 
  -3   5   5        1.38       -0.26     44.72 o 
  -2   5   5        1.70       -9.82     33.15 o 
  -1   5   5        2.03       48.90     35.07 o 
   0   5   5      205.10      204.71     81.08 o 
   1   5   5       16.99       45.54     41.61 o 
   2   5   5       57.15       65.33     65.19 o 
   3   5   5       12.65      -41.20    101.13 o 
   4   5   5        5.67       27.33     40.76 o 
   5   5   5        0.79        2.63     21.44 o 
 -11   0   6       22.63       34.85     91.35 o 
 -10   0   6      458.14      674.23    285.58 o 
  -9   0   6       16.73       -1.04    188.22 o 
  -8   0   6      302.99       90.59    109.75 o 
  -7   0   6        2.96      -37.01    307.43 o 
  -6   0   6     5152.87     7046.75    711.16 o 
  -5   0   6      178.35      103.40    271.59 o 
  -4   0   6     3740.02     4194.31    441.39 o 
  -3   0   6    15017.82    16930.34    745.24 o 
  -2   0   6     4847.26     4061.70    528.53 o 
  -1   0   6    11480.47    11704.32    462.96 o 
   0   0   6    20807.49    17749.56   1233.90 o 
   1   0   6    13401.96    12470.88    754.18 o 
   2   0   6     1392.84     1460.90    317.14 o 
   3   0   6    11231.13     8583.68   1103.89 o 
   4   0   6      100.79       -8.94     86.26 o 
   5   0   6      294.88      483.81    314.31 o 
   6   0   6       79.65       70.21     47.51 o 
   7   0   6     3970.74     3668.56    280.95 o 
   8   0   6      163.66      159.95     81.43 o 
   9   0   6      423.74      338.71     87.36 o 
  10   0   6      353.29      485.75    288.47 o 
  11   0   6       65.64      198.73    162.77 o 
 -11   1   6       67.90      -23.09     39.84 o 
 -10   1   6        1.04       76.70     97.63 o 
  -9   1   6       13.40      109.55    117.26 o 
  -8   1   6     2678.29     3271.03    445.70 o 
  -7   1   6       14.46      -37.41     69.59 o 
  -6   1   6      464.02      276.53    232.38 o 
  -5   1   6      412.61      167.27    131.79 o 
  -4   1   6     2908.05     3026.97    462.18 o 
  -3   1   6      431.79      404.02    109.73 o 
  -2   1   6     8946.72     9347.37    590.39 o 
  -1   1   6     5927.10     5786.34    420.67 o 
   0   1   6       18.65       38.18     78.61 o 
   1   1   6     7156.68     6328.56    486.96 o 
   2   1   6     3027.09     2935.09    372.92 o 
   3   1   6     1110.03      890.34    181.71 o 
   4   1   6       55.97       29.70    135.22 o 
   5   1   6     5940.07     6008.79    319.87 o 
   6   1   6       10.01      -29.41     50.16 o 
   7   1   6      592.07      579.81    104.73 o 
   8   1   6       22.85      -22.48     48.39 o 
   9   1   6      348.19      363.78     76.01 o 
  10   1   6        0.15      -75.10     60.70 o 
 -10   2   6       56.13       -6.83     72.00 o 
  -9   2   6        1.36       95.02     75.27 o 
  -8   2   6       26.39       97.13    107.76 o 
  -7   2   6        0.89      -64.53    195.47 o 
  -6   2   6      788.49      700.13    136.58 o 
  -5   2   6      790.80      803.58    120.66 o 
  -4   2   6      298.52      315.77     77.72 o 
  -3   2   6        8.96      145.28    162.65 o 
  -2   2   6      802.99      819.52    246.75 o 
  -1   2   6      324.70      322.28    158.92 o 
   0   2   6      128.81      121.34     84.71 o 
   1   2   6        4.19       17.29     73.69 o 
   2   2   6      741.15      699.45    214.83 o 
   3   2   6      914.64      915.14    338.80 o 
   4   2   6      736.93      795.92    124.49 o 
   5   2   6       25.48       52.34     45.71 o 
   6   2   6        3.20      -25.76     57.99 o 
   7   2   6      247.61      152.93     54.42 o 
   8   2   6       64.73      -16.27     35.28 o 
   9   2   6        1.13      -17.53     36.61 o 
  10   2   6       14.39      -19.18     34.99 o 
  -9   3   6       55.32       66.14     91.87 o 
  -8   3   6      230.56      372.97    117.99 o 
  -7   3   6       59.61       54.12    102.81 o 
  -6   3   6      166.77      129.01     45.77 o 
  -5   3   6        0.39       31.91     68.83 o 
  -4   3   6      431.98      451.95    116.32 o 
  -3   3   6      105.18      161.40     65.67 o 
  -2   3   6      709.06      746.32     98.95 o 
  -1   3   6     1085.18     1237.71    120.22 o 
   0   3   6      407.46      440.60     85.30 o 
   1   3   6      101.26      114.48     55.45 o 
   2   3   6        5.59       -0.13     41.95 o 
   3   3   6      342.16      350.46     66.74 o 
   4   3   6       70.84      158.62     51.93 o 
   5   3   6      958.74     1070.81    142.49 o 
   6   3   6       37.53       36.53     29.77 o 
   7   3   6      136.21      128.47     88.04 o 
   8   3   6       10.91       19.22     29.84 o 
   9   3   6        2.18        2.17     28.47 o 
  -8   4   6        3.61        4.63     66.51 o 
  -7   4   6        0.37       28.69     86.86 o 
  -6   4   6      553.47      465.55    107.71 o 
  -5   4   6       12.08      -36.03     50.38 o 
  -4   4   6      237.11      298.81     99.69 o 
  -3   4   6      140.82      147.24     61.26 o 
  -2   4   6      115.07       79.64     53.21 o 
  -1   4   6      223.09      203.23     80.30 o 
   0   4   6      802.86      674.48    146.62 o 
   1   4   6      552.05      439.99     88.56 o 
   2   4   6       22.46       32.81     37.20 o 
   3   4   6      742.93     1058.92    176.28 o 
   4   4   6        0.48       32.33     43.18 o 
   5   4   6       23.74       42.10     61.24 o 
   6   4   6        5.80       46.26     44.59 o 
   7   4   6      257.93      230.19     82.51 o 
  -5   5   6       35.83       46.89    131.30 o 
  -4   5   6       75.00      128.36     38.61 o 
  -3   5   6       27.39      -30.44     37.29 o 
  -2   5   6       76.79       34.63     33.58 o 
  -1   5   6      309.40      241.29     94.16 o 
   0   5   6        0.14       40.06     37.33 o 
   1   5   6      151.62      179.31     96.73 o 
   2   5   6       79.56       47.15    163.78 o 
   3   5   6        7.48      -66.53     45.20 o 
   4   5   6       15.39      -46.89     52.82 o 
   5   5   6      127.50      153.51     61.40 o 
 -11   1   7      188.00      160.36     74.35 o 
 -10   1   7        0.24       92.59     90.06 o 
  -9   1   7      144.97      183.48    111.65 o 
  -8   1   7      125.14       63.97    147.58 o 
  -7   1   7      277.68      248.10    180.71 o 
  -6   1   7       75.56       20.89     59.88 o 
  -5   1   7     1741.89     1719.11    245.79 o 
  -4   1   7     1345.44      937.72    280.24 o 
  -3   1   7       31.88       72.43    101.81 o 
  -2   1   7     1702.19     1611.19    237.30 o 
  -1   1   7     1022.59      986.96    179.63 o 
   0   1   7       23.95       65.78     42.89 o 
   1   1   7      385.44      160.21     83.38 o 
   2   1   7    10102.03     9706.50    715.78 o 
   3   1   7      222.50      258.97    169.73 o 
   4   1   7     3739.35     3641.70    646.39 o 
   5   1   7      335.75      335.81     57.06 o 
   6   1   7        3.46      -12.58     36.87 o 
   7   1   7       23.86       -4.01     39.65 o 
   8   1   7      174.90      193.54     63.10 o 
   9   1   7      290.02      406.96     96.54 o 
  10   1   7       28.42      119.49     90.00 o 
 -10   2   7       73.72      102.51     79.67 o 
  -9   2   7      203.83      168.38    119.56 o 
  -8   2   7       56.54       56.89     47.66 o 
  -7   2   7      780.74      941.02    257.17 o 
  -6   2   7     2680.24     2751.54    304.27 o 
  -5   2   7       33.71       46.14     69.93 o 
  -4   2   7     3558.04     3766.39    252.26 o 
  -3   2   7     2271.40     2273.92    487.84 o 
  -2   2   7      475.38      550.26    200.71 o 
  -1   2   7        4.89     -143.65    113.11 o 
   0   2   7    13695.14    14382.71   1243.56 o 
   1   2   7      453.58      397.22    131.46 o 
   2   2   7      411.28      405.72    120.94 o 
   3   2   7      880.53      903.95    145.30 o 
   4   2   7     4164.05     3825.60    236.53 o 
   5   2   7        1.44      -77.88     51.77 o 
   6   2   7      932.54     1087.97    127.58 o 
   7   2   7     1216.46     1334.06    152.59 o 
   8   2   7       45.56        1.69     36.53 o 
   9   2   7      205.65      193.63     58.74 o 
  10   2   7       49.44      176.66     79.30 o 
  -9   3   7       38.63       26.03    108.39 o 
  -8   3   7      345.71      395.67    157.43 o 
  -7   3   7      115.16       44.58     53.68 o 
  -6   3   7      406.08      340.69    102.36 o 
  -5   3   7      700.14      843.37    134.78 o 
  -4   3   7     2033.82     2307.41    206.31 o 
  -3   3   7      138.06      159.51     59.24 o 
  -2   3   7     3166.42     3811.61    237.81 o 
  -1   3   7      109.78      175.73     55.49 o 
   0   3   7       78.82       77.36     43.91 o 
   1   3   7        0.36      -10.86     34.33 o 
   2   3   7     3902.50     3954.67    259.25 o 
   3   3   7       26.15        7.52     29.84 o 
   4   3   7      200.91      132.76     55.71 o 
   5   3   7      495.48      476.93    112.41 o 
   6   3   7      400.68      561.18    107.17 o 
   7   3   7       55.24       49.92     40.75 o 
   8   3   7      231.60      306.13     73.22 o 
   9   3   7      133.47      106.89     51.40 o 
  -8   4   7       69.81       31.45     54.10 o 
  -7   4   7       21.10      -24.15     65.61 o 
  -6   4   7        0.80       79.62     53.85 o 
  -5   4   7       16.46       27.11     77.92 o 
  -4   4   7       59.79       68.01     45.83 o 
  -3   4   7       49.30      135.40     62.21 o 
  -2   4   7        2.49       18.63     42.67 o 
  -1   4   7      354.59      415.08    111.68 o 
   0   4   7      517.18      559.74    106.78 o 
   1   4   7      248.20      247.38     61.93 o 
   2   4   7       24.32       26.28     56.89 o 
   3   4   7        9.10       53.26     68.18 o 
   4   4   7      142.67      245.29     85.71 o 
   5   4   7       81.79       24.20     28.95 o 
   6   4   7       30.74       10.11     23.80 o 
   7   4   7        0.29      -10.44     32.50 o 
  -5   5   7        9.74      -47.09    113.36 o 
  -4   5   7       44.75      -19.69     36.74 o 
  -3   5   7       89.82      232.50     70.73 o 
  -2   5   7        7.76        6.05     41.60 o 
  -1   5   7       14.59        5.81     50.50 o 
   0   5   7       25.59      142.76     77.93 o 
   1   5   7        7.33       -5.28     48.21 o 
   2   5   7       37.85        6.37     41.70 o 
   3   5   7       64.05       11.42     37.67 o 
   4   5   7       23.85       25.76     55.33 o 
   5   5   7        5.95       17.28     20.38 o 
 -11   0   8       55.05      119.19     83.90 o 
 -10   0   8      231.28      409.34    214.87 o 
  -9   0   8     1051.81     1528.13    438.92 o 
  -8   0   8       75.85       48.72     49.55 o 
  -7   0   8     4301.98     5382.80    699.18 o 
  -6   0   8       23.52       83.60    106.65 o 
  -5   0   8        4.61     -143.28     94.91 o 
  -4   0   8      337.56      308.89    180.46 o 
  -3   0   8    17270.55    19168.23   1330.64 o 
  -2   0   8      134.10      147.93    105.66 o 
  -1   0   8     3321.86     3054.91    279.03 o 
   0   0   8     6496.66     5895.60    562.92 o 
   1   0   8     4934.51     4316.05    857.17 o 
   2   0   8     4380.50     4600.80    586.23 o 
   3   0   8     3752.56     3368.36    761.39 o 
   4   0   8     8270.56     6027.37   1070.90 o 
   5   0   8       37.88       13.37     41.03 o 
   6   0   8     4337.38     4339.79    295.58 o 
   7   0   8       49.39       46.94     44.96 o 
   8   0   8        0.78       78.85     43.70 o 
   9   0   8        3.98      103.79    237.56 o 
  10   0   8      537.06     1116.11    390.17 o 
 -11   1   8      120.39       75.86     57.36 o 
 -10   1   8       34.37      260.03    110.82 o 
  -9   1   8      228.45      370.33    162.73 o 
  -8   1   8      115.01      115.83     90.68 o 
  -7   1   8      175.71      151.71    136.92 o 
  -6   1   8      220.06      219.10     86.96 o 
  -5   1   8     5696.60     6739.28    422.29 o 
  -4   1   8       71.01        6.94    168.57 o 
  -3   1   8       70.30       32.96     48.69 o 
  -2   1   8     2611.18     2683.36    283.84 o 
  -1   1   8     8923.68     9966.06    541.99 o 
   0   1   8       51.94       71.44     57.18 o 
   1   1   8     2202.52     2173.53    320.59 o 
   2   1   8     5465.77     5264.28    546.94 o 
   3   1   8       26.18      -89.53    121.28 o 
   4   1   8      594.13      483.22     90.07 o 
   5   1   8      691.18      688.22     83.65 o 
   6   1   8     1321.35     1216.66    124.73 o 
   7   1   8        3.05       44.84     46.97 o 
   8   1   8      884.25     1092.70    161.60 o 
   9   1   8       25.74       53.12     30.97 o 
  10   1   8        1.15       66.80    252.01 o 
 -10   2   8        4.62       58.32     63.50 o 
  -9   2   8        0.24      -21.77     46.80 o 
  -8   2   8       67.82      139.68     84.34 o 
  -7   2   8       14.27      133.38    113.02 o 
  -6   2   8       47.41       78.96    138.23 o 
  -5   2   8        0.61       58.28     72.39 o 
  -4   2   8      453.53      339.80    109.08 o 
  -3   2   8      301.81      338.01     67.36 o 
  -2   2   8      211.66      202.51    156.33 o 
  -1   2   8      345.96      242.75    210.93 o 
   0   2   8      393.97      581.05    302.89 o 
   1   2   8      376.99      354.74     93.75 o 
   2   2   8      210.32       45.63    153.63 o 
   3   2   8      278.05      267.67     55.73 o 
   4   2   8      196.52      120.44     53.56 o 
   5   2   8       67.30       77.74     39.49 o 
   6   2   8        0.79        0.55     59.65 o 
   7   2   8       15.69       17.57     41.02 o 
   8   2   8       30.29       39.51     32.41 o 
   9   2   8       13.01       50.90     29.02 o 
  -9   3   8        2.39       53.03     43.16 o 
  -8   3   8        0.80       45.71     85.40 o 
  -7   3   8       55.84       34.68    109.95 o 
  -6   3   8       46.99       57.43     73.99 o 
  -5   3   8      130.27       86.20     52.74 o 
  -4   3   8      498.40      474.97    113.02 o 
  -3   3   8        0.69       69.32     71.29 o 
  -2   3   8       95.45       71.76     43.53 o 
  -1   3   8      640.56      704.69    100.20 o 
   0   3   8       28.94       84.30     33.34 o 
   1   3   8      838.09      857.54    119.31 o 
   2   3   8      602.00      632.52    112.11 o 
   3   3   8      298.75      254.49     67.18 o 
   4   3   8       18.34      -22.75     29.38 o 
   5   3   8       12.64       35.44     43.41 o 
   6   3   8      341.87      441.90     94.20 o 
   7   3   8       58.87       23.60     32.90 o 
   8   3   8       89.63       77.84     57.75 o 
   9   3   8       27.47       55.24     75.39 o 
  -8   4   8        2.65       15.77     79.31 o 
  -7   4   8      128.24      140.85    106.46 o 
  -6   4   8       14.36       61.91     74.65 o 
  -5   4   8        1.16      -29.85     44.27 o 
  -4   4   8        8.17       92.11     40.26 o 
  -3   4   8      819.20     1004.19    164.16 o 
  -2   4   8      258.30      400.18    106.29 o 
  -1   4   8      181.40      109.66     85.49 o 
   0   4   8      668.23      567.72    144.10 o 
   1   4   8       14.26       41.07     53.03 o 
   2   4   8        1.55        4.59     72.43 o 
   3   4   8      329.70      196.38     97.00 o 
   4   4   8      632.08      931.37    160.88 o 
   5   4   8       17.89      154.34     70.46 o 
   6   4   8      170.24       28.38    127.04 o 
   7   4   8        5.58        9.29     21.05 o 
  -5   5   8      209.18        5.72     83.63 o 
  -4   5   8        3.57       25.62     22.77 o 
  -3   5   8        4.05       87.62     48.31 o 
  -2   5   8        0.71       28.22     49.00 o 
  -1   5   8      168.00      195.53     90.46 o 
   0   5   8        4.92      -42.44     43.12 o 
   1   5   8        3.52      -15.62     45.89 o 
   2   5   8      253.51      226.49    137.37 o 
   3   5   8       77.97       94.02    152.19 o 
   4   5   8       39.34       19.88     61.95 o 
 -10   1   9       14.11        7.98     82.26 o 
  -9   1   9       23.29      -59.17     70.17 o 
  -8   1   9      488.50      788.06    239.79 o 
  -7   1   9      108.53       -7.77     56.83 o 
  -6   1   9       54.04       68.11     44.16 o 
  -5   1   9     2939.20     3124.80    366.17 o 
  -4   1   9     1257.56      558.27    476.98 o 
  -3   1   9      812.73     1091.21    244.39 o 
  -2   1   9     3430.23     3797.00    356.18 o 
  -1   1   9     5345.34     5638.29    421.59 o 
   0   1   9       47.05      -74.58     67.43 o 
   1   1   9      770.22      596.45    154.16 o 
   2   1   9      191.38       64.58    114.76 o 
   3   1   9     1755.71     1959.98    348.42 o 
   4   1   9      183.73      122.80     42.99 o 
   5   1   9     2305.37     2358.93    162.12 o 
   6   1   9      108.50       74.35     52.90 o 
   7   1   9       11.00       38.81     54.04 o 
   8   1   9      197.98       48.92     63.65 o 
   9   1   9       54.99       68.24     63.62 o 
  10   1   9        2.13       21.23     59.90 o 
 -10   2   9      331.54      313.33    103.21 o 
  -9   2   9        7.64       77.46     58.01 o 
  -8   2   9        0.17       53.86     47.15 o 
  -7   2   9      143.80      192.50    102.92 o 
  -6   2   9     1149.32      960.96    218.16 o 
  -5   2   9       96.20      136.19     81.95 o 
  -4   2   9      726.46      681.27    111.18 o 
  -3   2   9     5404.41     5823.61    262.27 o 
  -2   2   9       35.55       42.86     93.02 o 
  -1   2   9      675.72      282.21    152.90 o 
   0   2   9      728.45      673.34    280.14 o 
   1   2   9     3194.67     3718.91    658.53 o 
   2   2   9        0.07        3.03     26.34 o 
   3   2   9     6440.44     6727.28    287.11 o 
   4   2   9      550.21      518.88     84.26 o 
   5   2   9       93.76       49.41     50.60 o 
   6   2   9       38.35       35.46     34.32 o 
   7   2   9      789.56      976.98    130.02 o 
   8   2   9      148.36      189.16     69.89 o 
   9   2   9      117.23       23.91     62.78 o 
  -9   3   9       37.61        3.57     46.66 o 
  -8   3   9      393.20      604.49    205.42 o 
  -7   3   9        6.78        3.82     51.46 o 
  -6   3   9       45.76       82.01     66.45 o 
  -5   3   9      509.15      606.45    109.06 o 
  -4   3   9      396.18      394.19     88.96 o 
  -3   3   9      383.81      389.08     77.55 o 
  -2   3   9      189.71      196.50     54.59 o 
  -1   3   9     1991.72     1929.69    175.16 o 
   0   3   9      595.24      461.11    139.39 o 
   1   3   9     1600.49     1641.10    230.71 o 
   2   3   9       19.14       -7.16     39.23 o 
   3   3   9       67.09       76.88     39.22 o 
   4   3   9       47.29      107.87     57.92 o 
   5   3   9     1138.47     1348.70    191.01 o 
   6   3   9      108.07       45.13     28.95 o 
   7   3   9        5.23       22.71     31.39 o 
   8   3   9       45.42       21.39     35.07 o 
  -7   4   9       93.74      217.89     86.25 o 
  -6   4   9      114.13      120.13     93.48 o 
  -5   4   9       64.87       93.85     61.60 o 
  -4   4   9        0.50      -69.01     37.84 o 
  -3   4   9      155.23       76.41     62.39 o 
  -2   4   9      126.04       59.24     35.49 o 
  -1   4   9       84.83       40.21     61.55 o 
   0   4   9      124.65      148.61     79.63 o 
   1   4   9       26.48       41.36     30.05 o 
   2   4   9       90.26      169.41     43.45 o 
   3   4   9       95.12       27.27     26.56 o 
   4   4   9       17.41       14.22     50.14 o 
   5   4   9       74.23       78.85     60.37 o 
   6   4   9       20.07      -13.41     31.11 o 
   7   4   9      111.32       85.82     37.05 o 
  -5   5   9        0.86        9.31     79.75 o 
  -4   5   9        3.13        9.14     42.84 o 
  -3   5   9       12.90       34.17     49.86 o 
  -2   5   9        9.59       -0.89     49.16 o 
  -1   5   9        0.61        2.29     34.36 o 
   0   5   9      105.89       59.90     62.01 o 
   1   5   9        0.04       26.00    103.60 o 
   2   5   9       31.84      137.17     74.82 o 
   3   5   9        0.97       52.55     69.97 o 
   4   5   9        8.02       21.97     37.50 o 
 -10   0  10      286.82      613.79    238.53 o 
  -9   0  10      202.67      159.86    139.46 o 
  -8   0  10        0.32      -70.70    143.96 o 
  -7   0  10       86.26       18.09     75.89 o 
  -6   0  10     3350.24     4813.28    462.62 o 
  -5   0  10      352.23      565.04    145.76 o 
  -4   0  10     2699.67     3321.61    659.68 o 
  -3   0  10     1015.21     1028.90    373.02 o 
  -2   0  10     3806.33     3716.95    599.10 o 
  -1   0  10      555.64      506.80    289.61 o 
   0   0  10    14327.98    16120.61   1075.96 o 
   1   0  10     3662.90     3584.54    531.69 o 
   2   0  10      644.66      706.92    397.44 o 
   3   0  10     1433.91     1172.55    464.56 o 
   4   0  10     1097.68      732.40    163.35 o 
   5   0  10      291.57      310.44     84.46 o 
   6   0  10      848.13      911.52    141.89 o 
   7   0  10     3083.95     3635.42    351.64 o 
   8   0  10        7.05       29.87    128.42 o 
   9   0  10       56.79      193.85    209.82 o 
  10   0  10        0.07      114.35     96.71 o 
 -10   1  10        0.01      111.14    212.57 o 
  -9   1  10       45.29       79.17     47.23 o 
  -8   1  10      890.00     1230.01    281.66 o 
  -7   1  10      227.94      281.70    153.98 o 
  -6   1  10      643.26     1144.54    214.70 o 
  -5   1  10      106.93       -4.31     34.71 o 
  -4   1  10     1430.24     1577.27    175.31 o 
  -3   1  10       68.15       70.18    106.01 o 
  -2   1  10     6247.26     6688.25    592.59 o 
  -1   1  10      575.65      355.92     90.08 o 
   0   1  10       88.57       49.04     99.78 o 
   1   1  10     2050.03     1733.82    381.87 o 
   2   1  10     5335.81     6022.31    603.84 o 
   3   1  10       42.22      150.20     43.76 o 
   4   1  10       82.27       77.52     41.25 o 
   5   1  10     2569.40     2674.27    176.67 o 
   6   1  10        9.19       74.28     49.78 o 
   7   1  10       67.16      122.52     57.07 o 
   8   1  10       78.97       71.35     42.63 o 
   9   1  10      165.23       95.53     80.53 o 
  10   1  10        1.44       62.49    174.80 o 
 -10   2  10       30.18      -48.37     65.32 o 
  -9   2  10       26.85      125.73     60.52 o 
  -8   2  10       63.07      176.79     84.65 o 
  -7   2  10        2.95      -45.83    173.30 o 
  -6   2  10       59.27      -13.88     64.66 o 
  -5   2  10      195.69      269.07    141.42 o 
  -4   2  10      280.83      177.32     63.78 o 
  -3   2  10       90.36      135.35     37.84 o 
  -2   2  10      152.52       53.06     70.96 o 
  -1   2  10      152.51       88.46     70.36 o 
   0   2  10       75.29      188.53    138.32 o 
   1   2  10       85.54       60.36    100.35 o 
   2   2  10      141.53      112.39     55.80 o 
   3   2  10       20.52       76.25     26.69 o 
   4   2  10      199.09      245.67     63.45 o 
   5   2  10      394.28      374.28     71.88 o 
   6   2  10       25.47       50.00     32.15 o 
   7   2  10       12.76       46.73     32.54 o 
   8   2  10       23.13       33.75     54.58 o 
   9   2  10        5.36      -97.17     78.56 o 
  -9   3  10       11.46       -4.03     31.89 o 
  -8   3  10       74.80       50.60     96.20 o 
  -7   3  10        0.02       40.52     58.30 o 
  -6   3  10       44.37       91.09     27.06 o 
  -5   3  10       98.62       71.39     47.68 o 
  -4   3  10       64.62        6.88     37.76 o 
  -3   3  10      199.69      200.59     71.32 o 
  -2   3  10      255.22      236.61     49.02 o 
  -1   3  10      591.08      576.64     92.03 o 
   0   3  10        6.66       35.46     39.25 o 
   1   3  10       11.61      -18.48     97.40 o 
   2   3  10       94.94       75.20     41.37 o 
   3   3  10       62.74      170.64     68.19 o 
   4   3  10      179.67      241.03    105.04 o 
   5   3  10      232.06      376.27    139.80 o 
   6   3  10       35.42       -5.83     45.29 o 
   7   3  10       30.96       44.43     51.56 o 
   8   3  10        0.44       29.44     54.45 o 
  -7   4  10       11.16       78.96     39.70 o 
  -6   4  10      242.48      242.46    116.84 o 
  -5   4  10        0.48       67.12     51.83 o 
  -4   4  10      105.86       39.69     85.01 o 
  -3   4  10       11.78      116.10     43.89 o 
  -2   4  10      169.94      162.31     68.11 o 
  -1   4  10        1.70       19.16     44.42 o 
   0   4  10      762.07      782.92    117.74 o 
   1   4  10       85.49       88.36     53.35 o 
   2   4  10        0.85       38.91     29.93 o 
   3   4  10      143.32      111.61     62.12 o 
   4   4  10       33.01      -14.30     50.10 o 
   5   4  10        6.81       34.98     41.64 o 
   6   4  10       49.11       68.36     52.67 o 
  -4   5  10       89.96      125.68     50.71 o 
  -3   5  10       41.59      137.86     71.04 o 
  -2   5  10      241.95      155.60     82.49 o 
  -1   5  10       43.86       44.00     24.15 o 
   0   5  10        3.88     -108.55     55.59 o 
   1   5  10       19.56      -39.93     58.88 o 
   2   5  10       98.34      143.42     77.10 o 
   3   5  10       14.83      -83.23     48.21 o 
 -10   1  11        0.11      -47.64     32.21 o 
  -9   1  11      157.83      261.77     97.27 o 
  -8   1  11        2.19       -3.29    108.50 o 
  -7   1  11       88.78      109.70     69.89 o 
  -6   1  11       29.58      -56.30    138.11 o 
  -5   1  11      861.01      985.76    127.32 o 
  -4   1  11      755.90      719.02    105.16 o 
  -3   1  11       26.24       31.37     75.50 o 
  -2   1  11     1276.37     1246.87    253.20 o 
  -1   1  11      472.16      451.18    264.40 o 
   0   1  11        1.07      -17.61     74.93 o 
   1   1  11      740.09      696.34    291.27 o 
   2   1  11     2974.21     2946.02    389.84 o 
   3   1  11      288.03      291.00     53.78 o 
   4   1  11      691.36      658.63     77.34 o 
   5   1  11      184.82      132.07     52.82 o 
   6   1  11      127.57      200.94     52.49 o 
   7   1  11       56.13      204.78     88.82 o 
   8   1  11      462.46      464.92    127.65 o 
   9   1  11      215.02      288.51    118.70 o 
 -10   2  11        2.23     -154.93    104.31 o 
  -9   2  11      288.97      442.21    101.12 o 
  -8   2  11       27.52       -5.61     65.35 o 
  -7   2  11      674.19      774.52    172.46 o 
  -6   2  11      253.90      299.21     93.51 o 
  -5   2  11      275.57      226.45     82.03 o 
  -4   2  11     1115.34     1198.15    139.49 o 
  -3   2  11     2229.28     2387.96    192.86 o 
  -2   2  11      311.70      349.32     76.56 o 
  -1   2  11       93.08       23.48     40.66 o 
   0   2  11     4453.72     5206.06    342.03 o 
   1   2  11       69.59       -7.99     50.65 o 
   2   2  11        0.41       25.18     57.14 o 
   3   2  11       43.56       17.48     28.40 o 
   4   2  11     1833.36     2053.65    196.37 o 
   5   2  11       10.80       54.75     36.35 o 
   6   2  11      586.79      731.35    116.01 o 
   7   2  11      156.22      179.02     49.83 o 
   8   2  11       25.78       68.48     53.38 o 
   9   2  11        2.45      -35.13     40.13 o 
  -9   3  11       44.45      -11.19     81.18 o 
  -8   3  11        6.59       77.80     49.03 o 
  -7   3  11      194.32      230.78     98.51 o 
  -6   3  11      127.62       69.23     58.59 o 
  -5   3  11      724.17      997.86    169.56 o 
  -4   3  11      105.68      152.95     69.05 o 
  -3   3  11        1.09       75.55     36.06 o 
  -2   3  11      895.56      951.56    128.74 o 
  -1   3  11      603.28      810.21    192.83 o 
   0   3  11        6.29       -6.83     96.25 o 
   1   3  11      237.78      122.66     63.43 o 
   2   3  11     2283.13     2466.83    250.74 o 
   3   3  11      199.82      278.07    114.37 o 
   4   3  11      169.84      176.20    104.86 o 
   5   3  11        0.88       10.70     47.74 o 
   6   3  11      211.71      285.45     90.11 o 
   7   3  11       21.46       76.94     52.46 o 
   8   3  11      190.90      327.90     76.45 o 
  -7   4  11       25.06      -54.79     92.17 o 
  -6   4  11        0.02      -76.20     38.57 o 
  -5   4  11        4.43      123.10     39.84 o 
  -4   4  11       77.16       40.87     45.14 o 
  -3   4  11       44.52      -14.53     38.95 o 
  -2   4  11        0.71        5.26     73.90 o 
  -1   4  11       72.65       83.63     62.62 o 
   0   4  11      174.05      176.51     83.05 o 
   1   4  11       56.67       -2.22     46.40 o 
   2   4  11       14.08       96.70     65.50 o 
   3   4  11        2.16      -24.75     45.40 o 
   4   4  11       19.29      117.36     49.75 o 
   5   4  11       13.31       37.41     28.00 o 
   6   4  11       11.81      -15.22     29.09 o 
  -4   5  11       31.77       34.45     72.11 o 
  -3   5  11        7.47        3.98     27.11 o 
  -2   5  11        4.44       83.41     30.22 o 
  -1   5  11        9.12       40.80     51.05 o 
   0   5  11       69.98       61.48     68.60 o 
   1   5  11       10.08      -63.25     56.64 o 
   2   5  11       33.47       82.70     75.49 o 
 -10   0  12      181.93      250.60    181.93 o 
  -9   0  12       53.20      140.32    115.40 o 
  -8   0  12        2.02       37.70     40.34 o 
  -7   0  12     1555.87     2120.94    324.11 o 
  -6   0  12      836.78     1402.81    242.25 o 
  -5   0  12        5.11       35.15    101.23 o 
  -4   0  12       28.59      -40.51    123.35 o 
  -3   0  12     6636.05     6447.54    432.50 o 
  -2   0  12       20.13       27.56    112.86 o 
  -1   0  12     2744.53     2704.16    838.78 o 
   0   0  12      458.25       13.62    145.92 o 
   1   0  12     2875.30     3089.59    534.00 o 
   2   0  12      426.33      535.84    110.07 o 
   3   0  12     3575.71     3599.17    406.26 o 
   4   0  12     1521.63     1528.80    266.37 o 
   5   0  12        3.07     -265.85    458.56 o 
   6   0  12      580.00      538.66    257.77 o 
   7   0  12       11.14     -510.48    260.85 o 
   8   0  12        0.67     -109.22     54.61 o 
   9   0  12       71.52      608.10    332.04 o 
 -10   1  12       32.41       49.08     53.90 o 
  -9   1  12      115.50       48.45     76.70 o 
  -8   1  12      172.92      239.78     99.17 o 
  -7   1  12      180.11      272.82    109.59 o 
  -6   1  12        1.67       46.37     82.34 o 
  -5   1  12     1393.48     1549.93    163.81 o 
  -4   1  12      355.97      363.30    127.08 o 
  -3   1  12       53.30       70.56     67.29 o 
  -2   1  12        2.09       -1.89     44.65 o 
  -1   1  12     3700.49     4267.81    367.20 o 
   0   1  12        4.02      131.38    124.24 o 
   1   1  12     1507.24     1594.39    164.68 o 
   2   1  12      481.69      524.15     75.77 o 
   3   1  12      293.84      196.23     62.28 o 
   4   1  12       65.19       67.10     48.18 o 
   5   1  12     1570.84     1930.58    169.52 o 
   6   1  12      152.58       90.79     43.00 o 
   7   1  12        0.94       93.68     59.50 o 
   8   1  12      371.47      449.55    133.37 o 
   9   1  12        3.34      125.94     91.71 o 
  -9   2  12        2.79       28.48     56.06 o 
  -8   2  12        3.17       26.14     48.99 o 
  -7   2  12       85.53      191.34     93.38 o 
  -6   2  12       66.47       47.56     45.18 o 
  -5   2  12       10.07       84.68     31.89 o 
  -4   2  12       73.80       44.48     52.72 o 
  -3   2  12      175.22      205.49     78.73 o 
  -2   2  12      129.36      133.08     59.48 o 
  -1   2  12       65.36      105.17     43.62 o 
   0   2  12        9.89       12.20     37.03 o 
   1   2  12      232.69      245.55    101.31 o 
   2   2  12      155.36      122.44     59.72 o 
   3   2  12       96.30       96.83     90.78 o 
   4   2  12      146.69      180.59     80.61 o 
   5   2  12      124.53      124.91     58.52 o 
   6   2  12        0.13       10.44     39.29 o 
   7   2  12       51.34       58.66     43.57 o 
   8   2  12        3.24       49.68     67.91 o 
  -8   3  12       16.22       60.60     68.94 o 
  -7   3  12      106.29      155.41     63.23 o 
  -6   3  12        5.24      -31.45     49.26 o 
  -5   3  12      115.60      104.14     40.46 o 
  -4   3  12       13.81       33.13     39.27 o 
  -3   3  12       58.86       63.08     67.03 o 
  -2   3  12       13.99      -64.51     56.79 o 
  -1   3  12      252.31      129.44     81.86 o 
   0   3  12      173.16       78.14    102.49 o 
   1   3  12      180.96      150.53     77.44 o 
   2   3  12      298.40      385.48     97.00 o 
   3   3  12       76.23       16.70     82.69 o 
   4   3  12        8.02      -76.65     72.30 o 
   5   3  12       50.72       17.35     68.68 o 
   6   3  12      156.22      247.70     85.62 o 
   7   3  12       37.84       17.74     30.93 o 
  -6   4  12       25.82       36.56     38.55 o 
  -5   4  12       16.46       83.70     42.12 o 
  -4   4  12        7.21      -21.06     47.79 o 
  -3   4  12      409.92      317.27    106.17 o 
  -2   4  12        3.59       48.97     42.72 o 
  -1   4  12       66.58      -23.14     49.70 o 
   0   4  12      153.88       80.69     33.98 o 
   1   4  12      100.95       98.48     50.93 o 
   2   4  12       24.61      -19.00     50.71 o 
   3   4  12      189.64      277.29    122.19 o 
   4   4  12      233.82      143.48     68.26 o 
   5   4  12        0.23       41.03     23.85 o 
   6   4  12       50.29       23.85     42.14 o 
  -3   5  12        1.18       33.76     26.35 o 
  -2   5  12        0.49       -2.60     40.64 o 
  -1   5  12       63.92       67.33     58.87 o 
   0   5  12       11.94       75.16     62.68 o 
   1   5  12       74.78      -14.43     63.34 o 
 -10   1  13       26.88        1.42     25.17 o 
  -9   1  13        6.51       -1.54     38.13 o 
  -8   1  13      286.78      385.67    122.74 o 
  -7   1  13       12.29      194.51    104.58 o 
  -6   1  13       27.75      126.11     76.91 o 
  -5   1  13       72.03       51.11     92.03 o 
  -4   1  13      694.88      688.05    164.81 o 
  -3   1  13       24.80       54.43     61.00 o 
  -2   1  13      300.05      203.94     42.37 o 
  -1   1  13     1134.42     1022.50     97.12 o 
   0   1  13      152.87      124.06     48.69 o 
   1   1  13     1123.91     1261.38    115.40 o 
   2   1  13      504.32      496.94     69.92 o 
   3   1  13      122.91      100.22     45.09 o 
   4   1  13      107.85      148.57     61.39 o 
   5   1  13      570.32      830.54    144.24 o 
   6   1  13        0.30      -31.66     45.95 o 
   7   1  13        0.36      -40.22     46.10 o 
   8   1  13        9.16       55.83     41.42 o 
   9   1  13       31.21      111.89     94.45 o 
  -9   2  13       11.38      -20.71     38.95 o 
  -8   2  13       16.35       31.48     36.97 o 
  -7   2  13        8.71       72.46     52.15 o 
  -6   2  13     1005.42     1321.16    171.90 o 
  -5   2  13       18.04       61.29     31.71 o 
  -4   2  13      860.55      952.31    107.60 o 
  -3   2  13      549.76      422.16     95.02 o 
  -2   2  13      389.94      194.81     92.30 o 
  -1   2  13      306.89      390.40    121.25 o 
   0   2  13     1337.01     1281.94    141.21 o 
   1   2  13     1475.76     1336.74    143.15 o 
   2   2  13       64.71       94.99     49.40 o 
   3   2  13     2036.53     2169.64    226.59 o 
   4   2  13        3.39        6.56     51.20 o 
   5   2  13       59.97      143.95     56.09 o 
   6   2  13        8.27        4.32     26.93 o 
   7   2  13      569.06      784.27    143.27 o 
   8   2  13       30.42       40.71     57.16 o 
  -8   3  13      135.92       76.21     88.16 o 
  -7   3  13        0.17      -82.13     41.06 o 
  -6   3  13       76.43       54.84     34.65 o 
  -5   3  13      113.57       51.86     65.30 o 
  -4   3  13      425.87      613.88    119.24 o 
  -3   3  13       47.88       94.04     29.82 o 
  -2   3  13      305.74      324.33    111.33 o 
  -1   3  13      288.84      274.80     83.92 o 
   0   3  13       28.63       22.30     58.95 o 
   1   3  13      193.75       65.85     81.49 o 
   2   3  13       74.34       23.45     54.52 o 
   3   3  13       63.31      -25.87     52.07 o 
   4   3  13        6.07       21.90     50.48 o 
   5   3  13      378.32      471.19     90.93 o 
   6   3  13        0.12      -24.29     38.20 o 
   7   3  13        2.07        9.68     40.72 o 
  -6   4  13       53.68       25.89     83.48 o 
  -5   4  13       70.32      120.68     48.47 o 
  -4   4  13       12.87       23.63     31.53 o 
  -3   4  13        1.63       61.86     43.20 o 
  -2   4  13      104.59      -36.35    117.96 o 
  -1   4  13      168.56      197.36     63.97 o 
   0   4  13      111.86       56.40     36.44 o 
   1   4  13        0.05       14.37     29.63 o 
   2   4  13       86.98       85.81     37.37 o 
   3   4  13       77.29       17.56     41.39 o 
   4   4  13       80.16       73.74     48.16 o 
   5   4  13        0.01      -26.18     19.95 o 
  -2   5  13        3.17       35.74     54.82 o 
  -1   5  13        4.22      -24.49     43.94 o 
   0   5  13        4.41       52.68     38.37 o 
   1   5  13        0.02      106.05     85.14 o 
  -9   0  14      292.57       77.91    248.17 o 
  -8   0  14        0.18       96.31    124.74 o 
  -7   0  14      251.43      315.90    165.29 o 
  -6   0  14      649.73      874.70    202.16 o 
  -5   0  14       29.77     -143.41    394.22 o 
  -4   0  14      744.30      435.47    395.91 o 
  -3   0  14     1350.22     1491.90    231.51 o 
  -2   0  14     1768.23     1481.34    199.53 o 
  -1   0  14       54.51       69.77     40.10 o 
   0   0  14     3774.67     4314.68    274.47 o 
   1   0  14       81.66      108.06     47.55 o 
   2   0  14        1.11      134.75     79.97 o 
   3   0  14      344.81      256.09    126.15 o 
   4   0  14     2281.82     2577.58    302.55 o 
   5   0  14        1.84       76.39    213.51 o 
   6   0  14      917.52     1040.78    252.63 o 
   7   0  14      468.53      726.68    194.50 o 
   8   0  14       47.56       -8.54     94.12 o 
   9   0  14        0.23     -284.28    224.93 o 
  -9   1  14       47.38       46.13     18.21 o 
  -8   1  14      103.82      129.87     57.18 o 
  -7   1  14      198.24      186.08     92.30 o 
  -6   1  14      416.94      461.85    156.91 o 
  -5   1  14      154.78       40.27    118.32 o 
  -4   1  14     1037.27      748.82    166.59 o 
  -3   1  14       29.85       38.10     33.70 o 
  -2   1  14     1518.35     1638.02    129.21 o 
  -1   1  14       71.68        6.90     25.47 o 
   0   1  14        3.40       73.75     31.10 o 
   1   1  14       53.04       61.44     28.03 o 
   2   1  14     1654.78     1810.27    147.83 o 
   3   1  14       52.40       24.98     28.66 o 
   4   1  14      119.32      103.74     52.01 o 
   5   1  14      379.04      494.07    122.04 o 
   6   1  14       48.96       92.24    107.70 o 
   7   1  14        0.04      115.02     92.70 o 
   8   1  14       99.37       38.29     81.74 o 
  -9   2  14        7.70       56.74     77.78 o 
  -8   2  14       32.75       34.64     35.92 o 
  -7   2  14        0.55       34.90     36.15 o 
  -6   2  14        8.02       26.68     29.10 o 
  -5   2  14        8.41       29.47     33.46 o 
  -4   2  14      265.43      197.59     57.28 o 
  -3   2  14       85.82       93.47     44.94 o 
  -2   2  14       20.05      -17.96     50.32 o 
  -1   2  14       84.34       48.06     45.11 o 
   0   2  14      226.46      235.03     69.09 o 
   1   2  14       75.31       69.51     57.50 o 
   2   2  14       63.52       37.05     75.64 o 
   3   2  14       48.16       66.23     62.27 o 
   4   2  14       10.16       63.78     78.48 o 
   5   2  14       44.08       65.81     43.55 o 
   6   2  14        4.84       -4.49     39.29 o 
   7   2  14        5.03      -12.52     44.12 o 
   8   2  14       20.62       37.60     62.29 o 
  -8   3  14        4.97       69.69     51.17 o 
  -7   3  14        3.06       43.46     32.35 o 
  -6   3  14        0.68      -38.62     35.67 o 
  -5   3  14       13.49      -51.98     42.03 o 
  -4   3  14       79.29       91.24     45.31 o 
  -3   3  14       13.73        4.80     62.69 o 
  -2   3  14      248.80      160.78     79.70 o 
  -1   3  14        7.40       13.63    135.90 o 
   0   3  14        1.96       56.07     87.03 o 
   1   3  14       22.32       26.86     52.60 o 
   2   3  14        6.02       -9.58     66.53 o 
   3   3  14      192.70      164.96     64.49 o 
   4   3  14       60.85       47.34     41.27 o 
   5   3  14       73.52       81.47     43.18 o 
   6   3  14        0.00      -24.06     26.19 o 
  -5   4  14        0.61       17.35     76.67 o 
  -4   4  14       35.57       19.21     77.01 o 
  -3   4  14       12.94       17.20     89.46 o 
  -2   4  14       81.13        8.95    102.68 o 
  -1   4  14       12.41      -34.28     36.63 o 
   0   4  14      287.91      291.39     87.02 o 
   1   4  14        0.35       11.75     39.10 o 
   2   4  14        9.06       23.63     35.80 o 
   3   4  14        7.64       -1.53     75.42 o 
   4   4  14      102.60       74.21     29.69 o 
   5   4  14       25.38       25.95     26.63 o 
  -9   1  15       33.01        8.89     40.04 o 
  -8   1  15        4.57       12.75     25.83 o 
  -7   1  15       88.30      168.90     35.51 o 
  -6   1  15        8.58       47.45     56.07 o 
  -5   1  15      814.15      392.12    320.11 o 
  -4   1  15       97.54       83.05     51.47 o 
  -3   1  15      183.09      214.55     63.26 o 
  -2   1  15       11.64       19.14     30.64 o 
  -1   1  15      579.89      504.96     70.21 o 
   0   1  15      597.00      559.48     83.85 o 
   1   1  15      117.18       79.62     41.63 o 
   2   1  15      938.04      924.57    118.06 o 
   3   1  15        0.76       10.11     36.08 o 
   4   1  15       45.02      126.21     59.16 o 
   5   1  15        5.35      -36.91     57.19 o 
   6   1  15      197.81      176.84     72.24 o 
   7   1  15       30.84       45.91     59.18 o 
   8   1  15      135.06      236.21    115.83 o 
  -8   2  15       16.06       31.55     32.54 o 
  -7   2  15      106.79      155.61    106.90 o 
  -6   2  15        4.77       92.98     53.30 o 
  -5   2  15       36.33       26.08     30.61 o 
  -4   2  15      127.50       48.34     38.80 o 
  -3   2  15      967.11     1026.14    170.14 o 
  -2   2  15       62.99       57.87     55.60 o 
  -1   2  15       69.63       87.47     41.93 o 
   0   2  15      405.95      413.01     92.28 o 
   1   2  15      516.73      563.52    111.10 o 
   2   2  15      147.90      120.34     56.17 o 
   3   2  15      352.43      360.52     92.62 o 
   4   2  15      302.35      577.71    123.16 o 
   5   2  15        9.25      155.54     64.92 o 
   6   2  15      138.98      119.61     53.99 o 
   7   2  15        0.00      -26.69    109.11 o 
  -7   3  15       66.56       52.58     57.54 o 
  -6   3  15       58.66      120.21     55.07 o 
  -5   3  15      279.15      399.84    107.55 o 
  -4   3  15        2.04      -12.42     28.16 o 
  -3   3  15        0.92       48.68     44.93 o 
  -2   3  15      233.23      296.66     81.33 o 
  -1   3  15      715.05      808.55    232.32 o 
   0   3  15       27.70      -35.50     60.78 o 
   1   3  15       51.72       32.67     29.22 o 
   2   3  15      413.15      510.56    133.51 o 
   3   3  15       39.39       50.98     48.11 o 
   4   3  15       95.19       49.30     59.19 o 
   5   3  15       43.25      125.35     45.68 o 
   6   3  15       75.27       85.30     35.48 o 
  -5   4  15        2.67      -52.47     68.45 o 
  -4   4  15       11.21       49.66     63.22 o 
  -3   4  15       43.81       56.40     40.81 o 
  -2   4  15        1.96      -31.01     58.61 o 
  -1   4  15       10.76       18.56     38.39 o 
   0   4  15        0.64       33.54     35.45 o 
   1   4  15        6.07      106.12     45.63 o 
   2   4  15        0.13       76.75     43.26 o 
   3   4  15        1.02       18.25     52.54 o 
   4   4  15       32.48      -25.62     66.63 o 
  -9   0  16        1.67       95.99     48.54 o 
  -8   0  16        0.03        9.19     52.12 o 
  -7   0  16      230.29       30.31    130.07 o 
  -6   0  16      484.24      208.98    364.33 o 
  -5   0  16        0.48      -59.45     65.94 o 
  -4   0  16        3.58      -67.74     41.44 o 
  -3   0  16     1533.59     1247.79    239.17 o 
  -2   0  16        2.63      108.53     58.81 o 
  -1   0  16     1386.47     1768.32    190.91 o 
   0   0  16      511.35      643.44    126.95 o 
   1   0  16      383.82      495.99     98.87 o 
   2   0  16      107.33        3.51     52.41 o 
   3   0  16      828.51      943.10    208.52 o 
   4   0  16      297.65      193.47    106.20 o 
   5   0  16        1.19       88.03     80.72 o 
   6   0  16       41.49      106.69     76.49 o 
   7   0  16      180.73      375.31    163.41 o 
   8   0  16        9.50        8.35    114.86 o 
  -9   1  16       25.47       30.91     55.34 o 
  -8   1  16      190.22       56.21     27.02 o 
  -7   1  16        3.82      -69.57     34.78 o 
  -6   1  16       25.33      149.94     66.00 o 
  -5   1  16       80.43       14.03     62.83 o 
  -4   1  16      422.54      160.01    107.07 o 
  -3   1  16      131.05       98.92     57.53 o 
  -2   1  16      107.28       57.30     43.94 o 
  -1   1  16     1670.42     1764.98    133.77 o 
   0   1  16       97.92      103.70     33.96 o 
   1   1  16      337.05      383.02     75.31 o 
   2   1  16       19.39       50.55     26.68 o 
   3   1  16      190.47      152.86     40.11 o 
   4   1  16       13.70       75.98     71.53 o 
   5   1  16      553.10      706.09    179.90 o 
   6   1  16       22.17       45.47     82.76 o 
   7   1  16        4.24     -200.73    129.12 o 
   8   1  16       36.83      123.21    174.54 o 
  -8   2  16        0.11      -38.09     55.76 o 
  -7   2  16       29.63       54.27     52.91 o 
  -6   2  16       86.03       52.24     74.02 o 
  -5   2  16        2.30      104.14     48.56 o 
  -4   2  16        2.47      -22.37     40.60 o 
  -3   2  16        6.93       -0.30     34.43 o 
  -2   2  16       12.56      -15.69     31.15 o 
  -1   2  16       18.01       42.68     43.58 o 
   0   2  16        9.21      -44.33     39.23 o 
   1   2  16       83.04      117.33     99.64 o 
   2   2  16      263.10      375.24     90.73 o 
   3   2  16       51.93       21.27     56.04 o 
   4   2  16       23.17       95.56     55.50 o 
   5   2  16        3.84       16.66     34.21 o 
   6   2  16        0.21       38.79     38.17 o 
   7   2  16        5.52       -6.90     73.93 o 
  -7   3  16        9.91      -31.63     69.65 o 
  -6   3  16        0.41       42.01     47.82 o 
  -5   3  16        2.19       32.22     48.83 o 
  -4   3  16        0.06      -47.97     39.56 o 
  -3   3  16      120.45      100.23     30.15 o 
  -2   3  16        1.79       50.59     46.32 o 
  -1   3  16      180.71       82.86     68.10 o 
   0   3  16        5.71       20.22     36.38 o 
   1   3  16       27.18       39.81     32.24 o 
   2   3  16        0.25      -36.03     31.59 o 
   3   3  16       85.33       84.93     50.45 o 
   4   3  16        0.40       20.45     55.21 o 
   5   3  16       36.89       -6.84     33.90 o 
  -4   4  16        4.05       15.56     97.04 o 
  -3   4  16      118.11       83.53     84.72 o 
  -2   4  16        1.72       -5.74     38.35 o 
  -1   4  16        3.87       87.24     37.06 o 
   0   4  16        0.14       57.63     31.99 o 
   1   4  16      100.78       17.41     34.02 o 
   2   4  16        1.04       26.69     43.96 o 
   3   4  16       21.67        3.28     38.29 o 
  -8   1  17       37.77       33.45     23.33 o 
  -7   1  17        7.95      -44.55     35.68 o 
  -6   1  17        0.31      -10.88     53.22 o 
  -5   1  17        9.14      -56.75     72.72 o 
  -4   1  17      246.16      266.00     79.17 o 
  -3   1  17      141.58       68.77     44.98 o 
  -2   1  17      169.52      156.85     59.49 o 
  -1   1  17        4.79       15.24     31.46 o 
   0   1  17        3.43      -16.59     37.36 o 
   1   1  17      228.60      287.94     61.60 o 
   2   1  17      363.28      346.30     57.56 o 
   3   1  17        0.43      -16.30     38.62 o 
   4   1  17       53.17       73.10     56.89 o 
   5   1  17      113.97       99.23     67.92 o 
   6   1  17        1.88     -146.47    133.93 o 
   7   1  17        3.69      142.53     65.05 o 
  -8   2  17        1.86       23.56     79.07 o 
  -7   2  17        4.68      -18.17     52.58 o 
  -6   2  17      488.72      323.61    207.87 o 
  -5   2  17        7.20       36.86     60.25 o 
  -4   2  17      211.88      202.20     64.34 o 
  -3   2  17        3.46       15.19     41.30 o 
  -2   2  17      123.57       99.64     53.25 o 
  -1   2  17        1.29      -62.46     59.09 o 
   0   2  17      495.93      550.95    102.61 o 
   1   2  17      677.20      635.84    130.57 o 
   2   2  17        0.29       35.12     38.48 o 
   3   2  17      172.33      153.80     61.90 o 
   4   2  17      108.82      170.29     79.86 o 
   5   2  17       11.48       69.62     48.86 o 
   6   2  17       29.92       -9.49     45.36 o 
  -6   3  17       40.63      135.37     81.11 o 
  -5   3  17        7.33      131.60     78.73 o 
  -4   3  17       78.94       29.11     71.54 o 
  -3   3  17       15.14       39.49     43.91 o 
  -2   3  17      173.15      207.06     58.12 o 
  -1   3  17       15.92      -21.13     44.22 o 
   0   3  17        2.17      -34.57     46.91 o 
   1   3  17       11.93       64.28     47.30 o 
   2   3  17      300.17      495.11    113.87 o 
   3   3  17       26.37       57.66     42.53 o 
   4   3  17        2.88      100.59     43.50 o 
   5   3  17       50.91       71.08     39.63 o 
  -3   4  17        0.49        1.41     34.06 o 
  -2   4  17       27.92       60.74     32.02 o 
  -1   4  17      106.14       30.69     55.33 o 
   0   4  17       46.55       41.51     22.58 o 
   1   4  17       18.00       -3.38     36.86 o 
   2   4  17        0.01       88.93     39.45 o 
  -8   0  18       28.60       36.61     34.33 o 
  -7   0  18      169.30       93.15     44.65 o 
  -6   0  18       20.96        2.00     56.74 o 
  -5   0  18       46.85       28.33     62.12 o 
  -4   0  18       59.59        7.45     59.76 o 
  -3   0  18      938.25     1017.87    221.75 o 
  -2   0  18      445.93      281.27    189.44 o 
  -1   0  18      176.97      223.57     87.85 o 
   0   0  18     1091.53     1482.10    198.51 o 
   1   0  18      126.48       96.02     65.30 o 
   2   0  18        4.66      -13.63     49.84 o 
   3   0  18       30.85      -61.94     77.70 o 
   4   0  18      543.62      612.72    175.26 o 
   5   0  18        4.35     -107.20     86.02 o 
   6   0  18       89.37      198.26     86.14 o 
   7   0  18       36.55      130.03    169.35 o 
  -8   1  18        5.90       18.79     21.42 o 
  -7   1  18       42.36        5.27     23.66 o 
  -6   1  18       69.71      -10.45     37.00 o 
  -5   1  18      149.55       71.12     35.61 o 
  -4   1  18      115.91       70.64     51.50 o 
  -3   1  18        0.02        4.87     38.35 o 
  -2   1  18      120.06      149.03     41.66 o 
  -1   1  18      109.05      186.97     57.33 o 
   0   1  18       64.11       95.72     56.51 o 
   1   1  18       48.43       57.71     39.83 o 
   2   1  18      489.76      514.28    102.25 o 
   3   1  18        0.03      -38.47     40.22 o 
   4   1  18       36.73       81.28     63.85 o 
   5   1  18        1.62        0.40     65.11 o 
   6   1  18       43.10      168.56     87.17 o 
   7   1  18        0.62       18.33     73.01 o 
  -7   2  18        1.33      -89.26     48.67 o 
  -6   2  18        1.64      -36.79     39.61 o 
  -5   2  18        0.85        1.65     33.45 o 
  -4   2  18       91.91       87.73     52.12 o 
  -3   2  18       79.61       92.45     66.96 o 
  -2   2  18       53.98      120.58     59.03 o 
  -1   2  18        1.66      -10.95     35.56 o 
   0   2  18       34.94       44.68     54.44 o 
   1   2  18        8.62      -41.62     58.58 o 
   2   2  18        4.82       18.56     30.62 o 
   3   2  18       10.84      -43.22     45.51 o 
   4   2  18        9.11      -52.07     55.85 o 
   5   2  18        0.06      -19.09     40.97 o 
   6   2  18        6.75      -56.63     84.57 o 
  -5   3  18       10.75       12.84     30.87 o 
  -4   3  18       15.27       28.27     34.98 o 
  -3   3  18        3.00       58.32     40.55 o 
  -2   3  18       41.74       37.46     39.83 o 
  -1   3  18        0.38      -23.61     88.86 o 
   0   3  18        2.21       63.96    111.12 o 
   1   3  18       11.81       48.71     28.09 o 
   2   3  18       14.99      -35.80     36.15 o 
   3   3  18       96.68       26.87     55.09 o 
   4   3  18        2.72       40.45     83.94 o 
  -2   4  18       12.42       41.13     21.26 o 
  -1   4  18        1.86      -36.70     32.27 o 
   0   4  18       56.12       51.80     56.95 o 
   1   4  18        0.28       34.60     24.35 o 
  -7   1  19       28.11        1.66     38.33 o 
  -6   1  19        0.01      -19.53     32.28 o 
  -5   1  19      121.98       56.07     46.89 o 
  -4   1  19        4.30      -13.74     36.19 o 
  -3   1  19        0.01        4.53     45.17 o 
  -2   1  19        6.75       -3.20     41.83 o 
  -1   1  19      223.16      168.21     99.41 o 
   0   1  19      105.24       62.23     36.40 o 
   1   1  19       41.61       62.06     54.73 o 
   2   1  19      121.76      134.30     38.92 o 
   3   1  19       16.55       35.45     28.65 o 
   4   1  19        5.59       -0.54     63.55 o 
   5   1  19       65.46      115.58    120.52 o 
   6   1  19       50.08       48.09     96.79 o 
  -6   2  19       29.31      102.18     72.74 o 
  -5   2  19        1.39      -22.26    114.53 o 
  -4   2  19        4.44       11.99     41.16 o 
  -3   2  19      345.19      415.77    109.09 o 
  -2   2  19       35.16       25.94     60.45 o 
  -1   2  19       25.43       14.87     75.56 o 
   0   2  19        5.44      -38.33     53.90 o 
   1   2  19      147.43      140.13     44.32 o 
   2   2  19       37.27      105.45     45.31 o 
   3   2  19      131.05       69.57     48.41 o 
   4   2  19       99.95      173.10     77.32 o 
   5   2  19        0.45       19.75    170.22 o 
  -5   3  19       83.45      159.66     77.90 o 
  -4   3  19        7.73      -26.66     50.91 o 
  -3   3  19        0.01       13.50     21.57 o 
  -2   3  19        0.41      -39.13     19.57 o 
  -1   3  19      128.61      185.17     68.38 o 
   0   3  19       18.00       56.89     46.73 o 
   1   3  19       29.68       95.42     65.05 o 
   2   3  19       17.46       77.50     48.36 o 
   3   3  19        0.37       44.51     89.22 o 
  -7   0  20        9.22       91.89    102.68 o 
  -6   0  20      158.82       37.58    170.45 o 
  -5   0  20        5.23      112.88     85.48 o 
  -4   0  20       95.76       66.22    118.09 o 
  -3   0  20       72.94       23.42     90.67 o 
  -2   0  20        6.71       24.44     37.06 o 
  -1   0  20       72.68      -86.82     71.03 o 
   0   0  20      234.93      335.87    107.83 o 
   1   0  20       63.43       55.24     81.97 o 
   2   0  20        0.26      -54.52     84.49 o 
   3   0  20      321.77      432.33    164.51 o 
   4   0  20        1.60      -16.72     84.10 o 
   5   0  20        0.25     -158.09     93.54 o 
  -6   1  20        2.71       19.50     24.13 o 
  -5   1  20       11.10       36.72     33.33 o 
  -4   1  20      146.61      142.64     60.79 o 
  -3   1  20       15.65       13.37     34.82 o 
  -2   1  20       81.76       83.27     44.80 o 
  -1   1  20      192.85      169.49     52.39 o 
   0   1  20       49.70       65.70     40.77 o 
   1   1  20       15.82      -55.07     40.24 o 
   2   1  20       26.17       63.48     54.82 o 
   3   1  20       24.85       56.57     50.27 o 
   4   1  20        4.42      105.22     90.28 o 
   5   1  20      105.80       97.57    139.67 o 
  -6   2  20        7.86       31.20     79.91 o 
  -5   2  20        7.38        0.83     37.87 o 
  -4   2  20        0.05        3.79     80.79 o 
  -3   2  20        3.21      -28.30     27.47 o 
  -2   2  20       11.18       33.45     42.56 o 
  -1   2  20       10.03       29.50     53.84 o 
   0   2  20       42.51       -9.46     31.69 o 
   1   2  20        0.86       37.41     32.62 o 
   2   2  20       39.71       42.84     38.91 o 
   3   2  20        7.76       55.14     49.11 o 
   4   2  20       13.20       31.90     67.51 o 
  -4   3  20       10.45      -53.17     47.96 o 
  -3   3  20       15.20       98.00     74.75 o 
  -2   3  20        3.24       12.44     78.89 o 
  -1   3  20       21.20       48.68     41.59 o 
   0   3  20        0.61      -11.97     47.68 o 
   1   3  20        1.10       17.11     64.22 o 
   2   3  20        3.45      -23.56     25.20 o 
  -6   1  21       19.44        9.69     25.95 o 
  -5   1  21        8.55       10.71     30.49 o 
  -4   1  21       29.39        3.46     29.99 o 
  -3   1  21        2.41       35.77     42.20 o 
  -2   1  21       64.94       39.10     23.47 o 
  -1   1  21        3.62       34.70     36.97 o 
   0   1  21       13.05       -9.72     46.45 o 
   1   1  21        2.66       44.19     42.59 o 
   2   1  21       71.42       98.99     41.30 o 
   3   1  21        0.27       83.69    128.37 o 
   4   1  21        6.44       90.25     70.84 o 
   5   1  21       17.17      120.16     43.93 o 
  -5   2  21        3.04       19.09    117.57 o 
  -4   2  21       29.84       45.88     64.49 o 
  -3   2  21        7.44       -5.73     41.58 o 
  -2   2  21       46.08       19.58     51.74 o 
  -1   2  21        1.90       45.92     37.95 o 
   0   2  21      170.45      161.39     58.41 o 
   1   2  21        6.08       28.58     28.90 o 
   2   2  21        2.56       -7.32     43.69 o 
   3   2  21        1.54       99.70     37.19 o 
   4   2  21       31.64      336.40    162.86 o 
  -2   3  21       33.00      -13.87     24.49 o 
  -1   3  21        0.46      -21.56     48.46 o 
   0   3  21       13.87       37.69     35.34 o 
   1   3  21        3.07      -35.80     36.46 o 
  -5   0  22       28.05     -117.40     83.19 o 
  -4   0  22       35.73      -58.09     51.51 o 
  -3   0  22      147.04      114.35     62.26 o 
  -2   0  22        1.84      -91.64    106.70 o 
  -1   0  22       23.62      260.10    221.22 o 
   0   0  22       61.14      146.34    124.37 o 
   1   0  22       34.28       61.49     84.27 o 
   2   0  22       16.92       83.72     41.80 o 
   3   0  22       22.73       93.63     65.82 o 
   4   0  22       87.08      157.47    119.90 o 
  -5   1  22       49.98       19.81     64.27 o 
  -4   1  22        0.13      -15.57     86.30 o 
  -3   1  22        0.00       26.77     42.11 o 
  -2   1  22       35.47        8.67     34.29 o 
  -1   1  22       71.95       13.85     63.50 o 
   0   1  22        2.05      -45.37     36.56 o 
   1   1  22       18.42      -10.62     38.73 o 
   2   1  22       53.57       94.84     49.17 o 
   3   1  22       16.41      231.17    111.96 o 
   4   1  22        6.31      -79.25     75.41 o 
  -4   2  22        1.29      134.43     85.46 o 
  -3   2  22        4.33       12.71     38.37 o 
  -2   2  22        0.56       -3.71     33.29 o 
  -1   2  22        0.72       62.30     47.91 o 
   0   2  22        0.84       20.93     24.89 o 
   1   2  22        3.47       14.97     44.13 o 
   2   2  22        2.61       -8.08     28.40 o 
  -4   1  23       20.04       64.61     33.84 o 
  -3   1  23        0.26      -22.70     61.64 o 
  -2   1  23        0.39       -9.02    150.84 o 
  -1   1  23       30.02       48.09     51.05 o 
   0   1  23        0.66       -0.36     33.45 o 
   1   1  23       26.54       31.81    102.52 o 
   3   1  23        2.04       59.85     83.02 o 
  -1   2  23        0.78      -36.06     18.59 o 
   0   2  23        0.27      -44.16     39.99 o 
  -3   0  24        2.52      113.84    102.51 o 
  -2   0  24       77.09       48.09    112.36 o 
  -1   0  24        8.57       -4.68     75.43 o 
   0   0  24       24.82       91.69     82.30 o 
   1   0  24        4.21       55.40     52.88 o 
  -2   1  24       25.54       -7.39     62.70 o 
  -1   1  24        0.90       64.20     35.80 o 
   0   1  24        0.05       18.51     65.96 o 
   1   1  24        6.38      145.00     94.90 o 
                                                 
